# Supplementary material for: A metabolic model of the mitochondrion and its use in modelling diseases of the tricarboxylic acid cycle
Source: BMC Syst Biol. 2011 Jun 29;5:102. doi: 10.1186/1752-0509-5-102 (PMC3152903; doi:10.1186/1752-0509-5-102)
Supplement: Additional file 1 — Reaction details. Excel file detailing the reactions included in the model including the applied directionality, evidence for mitochondrial localisation and corresponding KEGG identifier, where applicable. [file 1752-0509-5-102-S1.XLSX]

## Sheet: Reaction Supplementary
															Rules used; From Paper PMID:12538249 Ma H, Zeng AP Reconstruction of metabolic networks from genome data and analysis of their global structure for various organisms
	Row	Identifier	KEGG Identifier	Description	Equation	LB	UB	Direction Confidence		Localisation Confidence	EC				a) Oxygen consumption reaction
	1	R00004MM	R00004	Pyrophosphate+H2O-->2Orthophosphate	C00013MM + C00001MM <=> 2 C00009MM	0	1000	d,h4,i	4	U, G1, P, M10, S, T	3.6.1.1				b) CO2 production (only used as a ssubstrate when used with PEP and ATP are consumed at the same time
	2	R00004Cyto	R00004	Pyrophosphate+H2O-->2Orthophosphate	C00013Cyto + C00001Cyto <=> 2 C00009Cyto + C00080Cyto	0	1000	d,h4,i	#N/A	n/a	3.6.1.1				c) NH3 production (except carbamoyl phosphate production)
	3	R00009MM	R00009	2H2O2-->Oxygen+2H2O	2 C00027MM <=> C00007MM + 2 C00001MM	0	1000	h1,i,l	14	G2, M8, S, T	1.11.1.6				d) Phosphate production (except when reacts with AcCoA
	4	R00014MM	R00014	Pyruvate+Thiamindiphosphate-->2-(alpha-Hydroxyethyl)thiaminediphosphate+CO2	C00022MM + C00068MM + C00080MM <=> C05125MM + C00011MM	0	1000	b,h4,i,n	2	U, G2, P, M23, S, T	1.2.4.1				e) THF produced for transferring one carbon unit
	5	R00036Cyto	R00036	25-Aminolevulinate-->Porphobilinogen+2H2O	2 C00430Cyto <=> C00931Cyto + 2 C00001Cyto + C00080Cyto	-1000	1000	n/a		n/a	4.2.1.24				f) Most ATP consumption reactions and other high energy metabolites (except where GTP, CAP, acetyl phosphate, Acyl-CoA
	6	R00081MM	R00081	COMPLEX_IV_Oxygen+4Ferrocytochromec-->4Ferricytochromec+2H2O	C00007MM + 4 C00126MM + 8 C00080MM <=> 4 C00125MM + 2 C00001MM + 4 C00080Cyto	-1000	1000	n/a	Is complex IV	L, U, G2, B2, S, T	1.9.3.1	h4,l,m. Change stoichiometry!			g) CDP-diacylglycerol consumption
	7	R00084Cyto	R00084	4Porphobilinogen+H2O-->Hydroxymethylbilane+4NH3	4 C00931Cyto + C00001Cyto <=> C01024Cyto + 4 C00014Cyto	-1000	1000	n/a		n/a	2.5.1.61				h1) Delta G 30kJ/mol
	8	R00086MM	R00086	ATP_SYNTHASE_ADP+Orthophosphate+4H+-->ATP+H2O	C00008MM + C00009MM + 2.7 C00080Cyto <=> C00002MM + C00001MM + 1.7 C00080MM	-1000	1000	n/a	ATP Synthase	L, U, G2, B2, S, T	3.6.3.14	Brenda says opposite			h2) Delta G 20kJ/mol
	9	R00094MM	R00094	2Glutathione+NAD+-->Glutathionedisulfide+NADH+H+	2 C00051MM + C00003MM <=> C00127MM + C00004MM + C00080MM	-1000	0	i,k	Brenda, stops loop with R00115	U, G1, P, M8, B2, S, T	1.8.1.7				h3) Delta G 10kJ/mol
	10	R00112MM	R00112	NADPH+NAD+-->NADP++NADH	C00005MM + C00003MM <=> C00006MM + C00004MM	-1000	0	i,j	Ec with evidence is only '-> in Kegg	U, G2, M9, B2, S, T	1.6.1.2				h4) Delta G 5kJ/mol
	11	R00115MM	R00115	2Glutathione+NADP+-->Glutathionedisulfide+NADPH+H+	2 C00051MM + C00006MM <=> C00127MM + C00005MM + C00080MM	-1000	0	i,k,l,n	14, Brenda, stops loop with R00115	U, G1, P, M8, B2, S, T	1.8.1.7				i) Brenda
	12	R00127MM	R00127	ATP+AMP-->2ADP	C00002MM + C00020MM <=> 2 C00008MM	-1000	1000	n/a	0	U, G2, M11, S, T	2.7.4.3				j) Primary literature
	13	R00127Cyto	R00127c	ATP+AMP-->2ADP	C00002Cyto + C00020Cyto <=> 2 C00008Cyto + C00080Cyto	-1000	1000	n/a	#N/A	n/a	2.7.4.3				k) Required to stop loops
	14	R00156MM	R00156	ATP+UDP-->ADP+UTP	C00002MM + C00015MM <=> C00008MM + C00075MM	0	1000	f,m	0	U, G1, P, M8, B2, S, T	2.7.4.6				l) Palsson model
	15	R00157MM	R00157	UTP+AMP-->UDP+ADP	C00075MM + C00020MM <=> C00015MM + C00008MM	-1000	1000	n/a	0	U, G2, M11, S, T	2.7.4.10				m) Modelling purposes - prevent production of ATP etc
	16	R00200Cyto	R00200	ATP+Pyruvate-->ADP+Phosphoenolpyruvate	C00002Cyto + C00022Cyto <=> C00008Cyto + C00074Cyto + 2 C00080Cyto	-1000	0	i,j,l,n	Part of glycolysis	n/a	2.7.1.40				n) Kegg
	17	R00205MM	R00205	Methylglyoxal+NADP++H2O-->Pyruvate+NADPH+H+	C00546MM + C00006MM + C00001MM <=> C00022MM + C00005MM + 2 C00080MM	-1000	1000	n/a		S, T, L	1.2.1.49				o) HumanCyc
	18	R00214MM	R00214	(S)-Malate+NAD+-->Pyruvate+CO2+NADH+H+	C00149MM + C00003MM <=> C00022MM + C00011MM + C00004MM	0	1000	b,i	2	U, G2, M11, S, T	1.1.1.38	Brenda says opposite
	19	R00214Cyto	R00214c	(S)-Malate+NAD+-->Pyruvate+CO2+NADH+H+	C00149Cyto + C00003Cyto <=> C00022Cyto + C00011Cyto + C00004Cyto	0	1000	b,i	2	n/a	1.1.1.38	Brenda says opposite			Code for localisation
	20	R00216MM	R00216	(S)-Malate+NADP+-->Pyruvate+CO2+NADPH+H+	C00149MM + C00006MM <=> C00022MM + C00011MM + C00005MM	0	1000	b,l	2,14	U, G2, M11, S, T	1.1.1.38				U - UniProt mitochondrion
	21	R00233MM	R00233	Malonyl-CoA-->Acetyl-CoA+CO2	C00083MM + C00080MM <=> C00024MM + C00011MM	0	1000	b,i,n	2	U, G1, M5, B1, B2, S, T,	1.1.1.9	Palsson wrong			G1 - GO mitochondrion
	22	R00236MM	R00236	Acetyladenylate+CoA-->AMP+Acetyl-CoA	C05993MM + C00010MM <=> C00020MM + C00024MM + C00080MM	0	1000	h2, o	13	U, G2, P, M7, S, T	6.2.1.1				G2 - GO mitochondrial matrix
	23	R00238MM	R00238	2Acetyl-CoA-->CoA+Acetoacetyl-CoA	2 C00024MM <=> C00010MM + C00332MM	-1000	1000	n/a	0	U, G2, M15, S, T	2.3.1.16	Brenda says reversible			B1 - Brenda mitochondrion
	24	R00239MM	R00239	ATP+L-Glutamate-->ADP+L-Glutamyl5-phosphate	C00002MM + C00025MM <=> C00008MM + C03287MM	0	1000	f,i,n	7 does not apply as acetyl phosphate involved. Brenda says is this direction	U, G2, M6, N13, B1, S, T	2.7.2.11				B2 - Brenda mitochondrial matrix
	25	R00243MM	R00243	L-Glutamate+NAD++H2O-->2-Oxoglutarate+NH3+NADH+H+	C00025MM + C00003MM + C00001MM <=> C00026MM + C00014MM + C00004MM + C00080MM	0	1000	c,k	Not convinced 3 applies as against thermodynamics. Need to stop loop with R00248	U, G2, M18, S, T	1.4.1.3	Brenda says reversible			P - GFP evidence
	26	R00245MM	R00245	L-Glutamate5-semialdehyde+NAD++H2O-->L-Glutamate+NADH+H+	C01165MM + C00003MM + C00001MM <=> C00025MM + C00004MM + 2 C00080MM	0	1000	i,j,o	13, need to stop loop with R03314, R00245 and R00708	U, G2, M16, S, T	1.5.1.12				M - Number of MS studies
	27	R00248MM	R00248	L-Glutamate+NADP++H2O-->2-Oxoglutarate+NH3+NADPH+H+	C00025MM + C00006MM + C00001MM <=> C00026MM + C00014MM + C00005MM + C00080MM	0	1000	c,k	Not convinced 3 applies as against thermodynamics. Need to stop loop with R00243	U, G2, M18, S, T	1.4.1.3				N - Number of MS experiments
	28	R00256MM	R00256	L-Glutamine+H2O-->L-Glutamate+NH3	C00064MM + C00001MM <=> C00025MM + C00014MM	-1000	1000	n/a	3	U, G2, M2, S, T	3.5.1.2				T - Tissue (Brenda or MS study)
	29	R00258MM	R00258	L-Alanine+2-Oxoglutarate-->Pyruvate+L-Glutamate	C00041MM + C00026MM <=> C00022MM + C00025MM	-1000	0	j,m	0	U, G2, M8, S, T	2.6.1.2				S - Species (Brenda or MS study)
	30	R00261MM	R00261	L-Glutamate-->4-Aminobutanoate+CO2	C00025MM + C00080MM <=> C00334MM + C00011MM	0	1000	b,i,n	2	M2, B1, S	4.1.1.15	not in brenda			L - Literature mitochondrial
	31	R00268MM	R00268	Oxalosuccinate+NADP+-->2-Oxoglutarate+CO2+NADPH+H+	C05379MM + C00080MM <=> C00026MM + C00011MM	0	1000	b	2	U, G2, P, M10, S, T	1.1.1.42
	32	R00274MM	R00274	H2O2+2Glutathione-->Glutathionedisulfide+2H2O	C00027MM + 2 C00051MM <=> C00127MM + 2 C00001MM	0	1000	h1,i,n	12	G1, M8, B1, B2, S, T	1.11.1.9
	33	R00275MM	R00275	2O2.-+2H+-->H2O2+Oxygen	2 C00704MM + 2 C00080MM <=> C00027MM + C00007MM	0	1000	l,i	14	U, G2, M19, S, T	1.15.1.1
	34	R00310MM	R00310	Protoporphyrin+Fe2+-->Heme+2H+	C02191MM + C14818MM <=> C00032MM + 2 C00080MM	0	1000	l,i,n	14	U, G2, M8, S, T	4.99.1.1
	35	R00316MM	R00316	ATP+Acetate-->Pyrophosphate+Acetyladenylate	C00002MM + C00033MM <=> C00013MM + C05993MM	-1000	1000	n/a	13 does not apply as 2 step of reaction is negative enough to cover	U, G2, P, M7, S	6.2.1.1
	36	R00330MM	R00330	ATP+GDP-->ADP+GTP	C00002MM + C00035MM <=> C00008MM + C00044MM	-1000	1000	n/a	0	U, G1, P, M8, B2, S, T	2.7.4.6
	37	R00342MM	R00342	(S)-Malate+NAD+-->Oxaloacetate+NADH+H+	C00149MM + C00003MM <=> C00036MM + C00004MM + C00080MM	0	1000	j,m	Part of malate aspartate shuttle	U, G2, P, M22, S, T	1.1.1.37
	38	R00342Cyto	R00342c	(S)-Malate+NAD+-->Oxaloacetate+NADH+H+	C00149Cyto + C00003Cyto <=> C00036Cyto + C00004Cyto + C00080Cyto	-1000	0	j,m	Part of malate aspartate shuttle	n/a	1.1.1.37
	39	R00344MM	R00344	ATP+Pyruvate+HCO3--->ADP+Orthophosphate+Oxaloacetate	C00002MM + C00022MM + C00288MM <=> C00008MM + C00009MM + C00036MM + C00080MM	0	1000	f,i,l,n	7,14	U, G2, M9, S, T	6.4.1.1
	40	R00351MM	R00351	Citrate+CoA-->Acetyl-CoA+H2O+Oxaloacetate	C00158MM + C00010MM + C00080MM <=> C00024MM + C00001MM + C00036MM	-1000	0	h4,i,l	14	U, G2, M14, S, T	2.3.3.1
	41	R00355MM	R00355	L-Aspartate+2-Oxoglutarate-->Oxaloacetate+L-Glutamate	C00049MM + C00026MM <=> C00036MM + C00025MM	-1000	0	j,m	Part of malate aspartate shuttle	U, G2, M17, S, T	2.6.1.1
	42	R00355Cyto	R00355c	L-Aspartate+2-Oxoglutarate-->Oxaloacetate+L-Glutamate	C00049Cyto + C00026Cyto <=> C00036Cyto + C00025Cyto	0	1000	j,m	Part of malate aspartate shuttle	n/a	2.6.1.1
	43	R00371MM	R00371	Acetyl-CoA+Glycine-->CoA+L-2-Amino-3-oxobutanoicacid	C00024MM + C00037MM <=> C00010MM + C03508MM + C00080MM	-1000	1000	n/a	0	U, G2, P, M3, S	2.3.1.37
	44	R00388MM	R00388	Acyl-CoA+Oxygen-->trans-2,3-Dehydroacyl-CoA+H2O2	C00040MM + C00007MM <=> C00658MM + C00027MM	-1000	1000	n/a	Odd reaction - really produce H2O2 in vivo	G1, M4, B1, S, T	1.3.3.6
	45	R00391MM	R00391	Acyl-CoA+Acetyl-CoA-->CoA+3-Oxoacyl-CoA	C00040MM + C00024MM <=> C00010MM + C00264MM	-1000	1000	n/a	To make TCA (R00351) to work	U, G2, M14, B2, S, T	2.3.1.16	Reversible in brenda
	46	R00405MM	R00405	ATP+Succinate+CoA-->ADP+Orthophosphate+Succinyl-CoA	C00002MM + C00042MM + C00010MM <=> C00008MM + C00009MM + C00091MM	-1000	0	m	Required to stop ATP production	U, G2, P, M14, S, T	6.2.1.5
	47	R00410MM	R00410	Succinyl-CoA+Acetoacetate-->Succinate+Acetoacetyl-CoA	C00091MM + C00164MM <=> C00042MM + C00332MM	0	1000	i,j,o,k,m	0	U, G2, M9, S, T	2.8.3.5
	48	R00430MM	R00430	GTP+Pyruvate-->GDP+Phosphoenolpyruvate	C00044MM + C00022MM <=> C00035MM + C00074MM + C00080MM	-1000	1000	n/a	0	M8, S, T	2.7.1.40
	49	R00431MM	R00431	GTP+Oxaloacetate-->GDP+Phosphoenolpyruvate+CO2	C00044MM + C00036MM <=> C00035MM + C00074MM + C00011MM	0	1000	f,i,l,n	7,14	U, G1, P, M7, S, T	4.1.1.32
	50	R00432MM	R00432	GTP+Succinate+CoA-->GDP+Orthophosphate+Succinyl-CoA	C00044MM + C00042MM + C00010MM <=> C00035MM + C00009MM + C00091MM	-1000	1000	n/a	TCA cycle so can produce GTP	U, G1, G2, M9, S, T	6.2.1.4
	51	R00512MM	R00512	ATP+CMP-->ADP+CDP	C00002MM + C00055MM <=> C00008MM + C00112MM	-1000	1000	n/a	0	U, G1, P, B1, S	2.7.4.14
	52	R00551MM	R00551	L-Arginine+H2O-->L-Ornithine+Urea	C00062MM + C00001MM <=> C00077MM + C00086MM	0	1000	i,k,n,o	0	U, G1, M3, B1, L, S, T	3.5.3.1
	53	R00566MM	R00566	L-Arginine-->Agmatine+CO2	C00062MM + C00080MM <=> C00179MM + C00011MM	0	1000	b,i,n	2	G1, B2, S	4.1.1.19	Opposite in brenda
	54	R00570MM	R00570	ATP+CDP-->ADP+CTP	C00002MM + C00112MM <=> C00008MM + C00063MM	0	1000	a,i	0	U, G1, P, M8, B2, T , S	2.7.4.6
	55	R00572MM	R00572	CTP+Pyruvate-->CDP+Phosphoenolpyruvate	C00063MM + C00022MM <=> C00112MM + C00074MM + C00080MM	-1000	1000	n/a	0	M8, S, T	2.7.1.40
	56	R00621MM	R00621	2-Oxoglutarate+Thiamindiphosphate-->3-Carboxy-1-hydroxypropyl-ThPP+CO2	C00026MM + C00068MM + C00080MM <=> C05381MM + C00011MM	0	1000	b,h4,i,n	2	U, G2, P, M19, S, T	1.2.4.2
	57	R00658Cyto	R00658	2-Phospho-D-glycerate-->Phosphoenolpyruvate+H2O	C00631Cyto <=> C00074Cyto + C00001Cyto	-1000	1000	n/a	0	n/a	4.2.1.11
	58	R00659MM	R00659	UTP+Pyruvate-->UDP+Phosphoenolpyruvate	C00075MM + C00022MM <=> C00015MM + C00074MM + C00080MM	-1000	0	i,k,m	Brenda says this direction and needed to prevent production of pyruvate	G1, M8, S, T	2.7.1.40
	59	R00667MM	R00667	L-Ornithine+2-Oxoglutarate-->L-Glutamate5-semialdehyde+L-Glutamate	C00077MM + C00026MM <=> C01165MM + C00025MM	-1000	1000	n/a	0	U, G2, M12, S, T	2.6.1.13
	60	R00703Cyto	R00703	(S)-Lactate+NAD+-->Pyruvate+NADH+H+	C00186Cyto + C00003Cyto <=> C00022Cyto + C00004Cyto + C00080Cyto	-1000	1000	n/a	#N/A	M6, N12, B2, S, T	1.1.1.27
	61	R00705MM	R00705	3-Oxopropanoate+CoA+NAD+-->Acetyl-CoA+CO2+NADH+H+	C00222MM + C00010MM + C00003MM <=> C00024MM + C00011MM + C00004MM	0	1000	b,h4,i,n	2	U, G1, M11, B2, S, T	1.2.1.18
	62	R00706MM	R00706	3-Oxopropanoate+CoA+NADP+-->Acetyl-CoA+CO2+NADPH+H+	C00222MM + C00010MM + C00006MM <=> C00024MM + C00011MM + C00005MM	0	1000	b,h4,i,n	2	U, G1, M11, B2, S, T	1.2.1.18
	63	R00707MM	R00707	(S)-1-Pyrroline-5-carboxylate+NAD++2H2O-->L-Glutamate+NADH+H+	C03912MM + C00003MM + 2 C00001MM <=> C00025MM + C00004MM + C00080MM	0	1000	i,o		U, G2, B2, P, M16, S, T	1.5.1.12
	64	R00708MM	R00708	(S)-1-Pyrroline-5-carboxylate+NADP++2H2O-->L-Glutamate+NADPH+H+	C03912MM + C00006MM + 2 C00001MM <=> C00025MM + C00005MM + C00080MM	0	1000	i,o		U, G2, B2, P, M16, S, T	1.5.1.12
	65	R00709MM	R00709	Isocitrate+NAD+-->2-Oxoglutarate+CO2+NADH+H+	C00311MM + C00003MM <=> C00026MM + C00011MM + C00004MM	0	1000	b,i,j,l	TCA cycle	U, G2, P, M11, S, T	1.1.1.41
	66	R00710MM	R00710	Acetaldehyde+NAD++H2O-->Acetate+NADH+H+	C00084MM + C00003MM + C00001MM <=> C00033MM + C00004MM + 2 C00080MM	0	1000	h3,i	13,Brenda	U, G2, P, M18, S, T	1.2.1.3
	67	R00711MM	R00711	Acetaldehyde+NADP++H2O-->Acetate+NADPH+H+	C00084MM + C00006MM + C00001MM <=> C00033MM + C00005MM + 2 C00080MM	0	1000	h3,i	13,Brenda	U, G2, P, M18, S, T	1.2.1.3
	68	R00713MM	R00713	Succinatesemialdehyde+NAD++H2O-->Succinate+NADH+H+	C00232MM + C00003MM + C00001MM <=> C00042MM + C00004MM + 2 C00080MM	-1000	1000	n/a	0	U, G1, M5, N24, B2, S, T	1.2.1.24
	69	R00716MM	R00716	N6-(L-1,3-Dicarboxypropyl)-L-lysine+NADP++H2O-->L-Lysine+2-Oxoglutarate+NADPH+H+	C00449MM + C00006MM + C00001MM <=> C00047MM + C00026MM + C00005MM + C00080MM	-1000	1000	n/a	0	U, G1, M4, B2, S, T	1.5.1.8
	70	R00722MM	R00722	ATP+IDP-->ADP+ITP	C00002MM + C00104MM <=> C00008MM + C00081MM	0	1000	f,i	0	U, G1, P, M8, B2, S, T	2.7.4.6	not in brenda
	71	R00724MM	R00724	ITP+Pyruvate-->IDP+Phosphoenolpyruvate	C00081MM + C00022MM <=> C00104MM + C00074MM + C00080MM	-1000	0	i,k,m	Required to stop ATP production via GTP R00430	G1, M8, S, T	2.7.1.40	not in brenda
	72	R00726MM	R00726	L-Alanine+2-Oxoglutarate-->Pyruvate+L-Glutamate	C00081MM + C00036MM <=> C00104MM + C00074MM + C00011MM	-1000	1000	n/a	Required to stop production of ATP from ITP (R00722)	U, G1, P, M7, B1, S, T	4.1.1.32
	73	R00727MM	R00727	ITP+Succinate+CoA-->IDP+Orthophosphate+Succinyl-CoA	C00081MM + C00042MM + C00010MM <=> C00104MM + C00009MM + C00091MM	-1000	0	m	Required to stop ATP production	U, G2, M9, B2, S, T	6.2.1.4
	74	R00740MM	R00740	3-Oxopropanoate+CoA+NADP+-->Malonyl-CoA+NADPH+H+	C00222MM + C00010MM + C00006MM <=> C00083MM + C00005MM + C00080MM	-1000	1000	n/a	0	U, G1, M11, S, T	1.2.1.18
	75	R00742MM	R00742	ATP+Acetyl-CoA+HCO3--->ADP+Orthophosphate+Malonyl-CoA	C00002MM + C00024MM + C00288MM <=> C00008MM + C00009MM + C00083MM + C00080MM	0	1000	d,f,i,n	4,7	M3, N8, B2, S, T	6.4.1.2
	76	R00830MM	R00830	Succinyl-CoA+Glycine-->5-Aminolevulinate+CoA+CO2	C00091MM + C00037MM <=> C00430MM + C00010MM + C00011MM	0	1000	b,i,n	2	U, G2, P, M3, S	2.3.1.37
	77	R00833MM	R00833	(R)-2-Methyl-3-oxopropanoyl-CoA-->Succinyl-CoA	C01213MM <=> C00091MM	-1000	1000	n/a	0	U, G2, M5, S, T	5.4.99.2
	78	R00842Cyto	R00842	sn-Glycerol3-phosphate+NAD+-->Glyceronephosphate+NADH+H+	C00093Cyto + C00003Cyto <=> C00111Cyto + C00004Cyto + C00080Cyto	-1000	0	i,j,n	Is part of the glycerol phosphate shuttle	U, G1, P, M8, B2, S	1.1.1.8
	79	R00851MM	R00851	sn-Glycerol3-phosphate+Palmitoyl-CoA-->1-Acyl-sn-glycerol3-phosphate+CoA	C00093Cyto + C00154MM <=> C00681MM + C00010MM	-1000	1000	n/a	0	U, G2, M3, B2, S, T	2.3.1.15
	80	R00895MM	R00895	L-Cysteine+2-Oxoglutarate-->Mercaptopyruvate+L-Glutamate	C00097MM + C00026MM <=> C00957MM + C00025MM	-1000	1000	n/a	0	U, G2, M17, S, T	2.6.1.1	not in brenda
	81	R00926MM	R00926	Propinoladenylate+CoA-->AMP+Propanoyl-CoA	C05983MM + C00010MM <=> C00020MM + C00100MM + C00080MM	-1000	1000	n/a	13 and below	U, G2, P, M7, S, T	6.2.1.1
	82	R00927MM	R00927	Propanoyl-CoA+Acetyl-CoA-->CoA+2-Methylacetoacetyl-CoA	C00100MM + C00024MM <=> C00010MM + C03344MM	-1000	1000	n/a	0	U, G2, M14, S, T	2.3.1.16
	83	R00935MM	R00935	(S)-Methylmalonatesemialdehyde+CoA+NAD+-->Propanoyl-CoA+CO2+NADH+H+	C06002MM + C00010MM + C00003MM <=> C00100MM + C00011MM + C00004MM	0	1000	b,h4,i,n,	0	U, G1, M6, B2, S	1.2.1.27
	84	R00941MM	R00941	10-Formyltetrahydrofolate+NADP++H2O-->Tetrahydrofolate+CO2+NADPH+H+	C00234MM + C00006MM + C00001MM <=> C00101MM + C00011MM + C00005MM + C00080MM	0	1000	b,e,h4,i,n	2,6	M4, N12, B1, S, T	1.5.1.6
	85	R00945MM	R00945	5,10-Methylenetetrahydrofolate+Glycine+H2O-->Tetrahydrofolate+L-Serine	C00143MM + C00037MM + C00001MM <=> C00101MM + C00065MM	-1000	1000	n/a	0	U, G2, P, M12, B2, S, T	2.1.2.1
	86	R01015Cyto	R01015	D-Glyceraldehyde3-phosphate-->Glyceronephosphate	C00118Cyto <=> C00111Cyto	-1000	1000	n/a	Part of glycolysis	n/a	5.3.1.1
	87	R01061Cyto	R01061	D-Glyceraldehyde3-phosphate+Orthophosphate+NAD+-->3-Phospho-D-glyceroylphosphate+NADH+H+	C00118Cyto + C00009Cyto + C00003Cyto <=> C00236Cyto + C00004Cyto + C00080Cyto	-1000	1000	n/a	0	n/a	1.2.1.12
	88	R01070Cyto	R01070	beta-D-Fructose1,6-bisphosphate-->Glyceronephosphate+D-Glyceraldehyde3-phosphate	C05378Cyto <=> C00111Cyto + C00118Cyto	-1000	1000	n/a	0	n/a	4.1.2.13
	89	R01082MM	R01082	(S)-Malate-->Fumarate+H2O	C00149MM <=> C00122MM + C00001MM	-1000	1000	n/a	0	U, G2, P, M17, S, T	4.2.1.2
	90	R01090MM	R01090	L-Leucine+2-Oxoglutarate-->4-Methyl-2-oxopentanoate+L-Glutamate	C00123MM + C00026MM <=> C00233MM + C00025MM	-1000	1000	n/a	0	U, G2, M12, S, T	2.6.1.42
	91	R01137MM	R01137	ATP+dADP-->ADP+dATP	C00002MM + C00206MM <=> C00008MM + C00131MM	0	1000	b,i	0	U, G1, P, M8, B2, S, T	2.7.4.6
	92	R01138MM	R01138	dATP+Pyruvate-->dADP+Phosphoenolpyruvate	C00131MM + C00022MM <=> C00206MM + C00074MM + C00080MM	-1000	0	i,m	Required to stop production of ITP via R00724 which generates ATP from R00722	G1, M8, S, T	2.7.1.40	Not in brenda
	93	R01157MM	R01157	Agmatine+H2O-->Putrescine+Urea	C00179MM + C00001MM <=> C00134MM + C00086MM	-1000	1000	n/a	0	U, G1, M1, N4, B2, S	3.5.3.11
	94	R01171MM	R01171	Butanoyl-CoA+NAD+-->Crotonoyl-CoA+NADH+H+	C00136MM + C00003MM <=> C00877MM + C00004MM + C00080MM	1000	0	m	part of fatty acid metabolism so can go up hill	U, G2, M12, S, T	1.3.99.2
	95	R01175MM	R01175	Butanoyl-CoA+FAD-->FADH2+Crotonoyl-CoA	C00136MM + C00016MM + C00080MM <=> C01352MM + C00877MM	0	1000	i,j,m,n	part of fatty acid metabolism so can go up hill	U, G2, M16, S, T	1.3.99.3
	96	R01176MM	R01176	ATP+Butanoicacid+CoA-->AMP+Pyrophosphate+Butanoyl-CoA	C00002MM + C00246MM + C00010MM <=> C00020MM + C00013MM + C00136MM + C00080MM	0	1000	f,i,n	0	U, G2, M4, B2, S, T	6.2.1.2
	97	R01177MM	R01177	Acetyl-CoA+Butanoyl-CoA-->CoA+3-Oxohexanoyl-CoA	C00024MM + C00136MM <=> C00010MM + C05269MM	-1000	1000	n/a	0	U, G2, M15, S, T	2.3.1.16
	98	R01214MM	R01214	L-Valine+2-Oxoglutarate-->3-Methyl-2-oxobutanoicacid+L-Glutamate	C00183MM + C00026MM <=> C00141MM + C00025MM	-1000	1000	n/a	0	U, G2, M12, S, T	2.6.1.42
	99	R01218MM	R01218	5,10-Methylenetetrahydrofolate+NAD+-->5,10-Methenyltetrahydrofolate+NADH+H+	C00143MM + C00003MM <=> C00445MM + C00004MM	0	1000	i,j,o	0	U, G1, M5, B1, S	1.5.1.15
	100	R01220MM	R01220	5,10-Methylenetetrahydrofolate+NADP+-->5,10-Methenyltetrahydrofolate+NADPH+H+	C00143MM + C00006MM <=> C00445MM + C00005MM	0	1000	i, o	0	M7, N18, B1, S, T	1.5.1.5
	101	R01248MM	R01248	L-Proline+NAD+-->(S)-1-Pyrroline-5-carboxylate+NADH+H+	C00148MM + C00003MM <=> C03912MM + C00004MM + 2 C00080MM	-1000	0	i,j,o	0	U, G1, M4, N13, B2, S	1.5.1.2
	102	R01251MM	R01251	L-Proline+NADP+-->(S)-1-Pyrroline-5-carboxylate+NADPH+H+	C00148MM + C00006MM <=> C03912MM + C00005MM + 2 C00080MM	-1000	0	i,j,o	0	U, G1, M4, N13, B2, S	1.5.1.2
	103	R01253MM	R01253	L-Proline+FAD-->(S)-1-Pyrroline-5-carboxylate+FADH2	C00148MM + C00016MM <=> C03912MM + C01352MM		1000	i,j,o	0	U, G1, G2, M4, B2, S, T	1.5.99.8
	104	R01278MM	R01278	Palmitoyl-CoA+NADP+-->trans-Hexadec-2-enoyl-CoA+NADPH+H+	C00154MM + C00006MM <=> C05272MM + C00005MM + C00080MM	-1000	0	i,j	0	U, G1, G2, P, M9, B1, S, T	1.3.1.38
	105	R01279MM	R01279	Palmitoyl-CoA+FAD-->trans-Hexadec-2-enoyl-CoA+FADH2	C00154MM + C00016MM + C00080MM <=> C05272MM + C01352MM	0	1000	i,j	0	U, G2, P, M7, S, T / U, G2, M16, S, T	1.3.99.13/1.3.99.3
	106	R01280MM	R01280	ATP+Hexadecanoicacid+CoA-->AMP+Palmitoyl-CoA+Pyrophosphate	C00002MM + C00249MM + C00010MM <=> C00020MM + C00154MM + C00013MM + C00080MM	-1000	1000	n/a		U, G1, B1, P ,M7, S, T	6.2.1.3
	107	R01280Cyto	R01280	ATP+Hexadecanoicacid+CoA-->AMP+Palmitoyl-CoA+Pyrophosphate	C00002Cyto + C00249Cyto + C00010Cyto <=> C00020Cyto + C00154Cyto + C00013Cyto + C00080Cyto	-1000	1000	n/a	#N/A	n/a	6.2.1.3
	108	R01325MM	R01325	Citrate-->cis-Aconitate+H2O	C00158MM <=> C00417MM + C00001MM	-1000	1000	n/a	0	U, G2, P, M19, S, T	4.2.1.3
	109	R01354MM	R01354	ATP+Propanoate-->Pyrophosphate+Propinoladenylate	C00002MM + C00163MM <=> C00013MM + C05983MM	0	1000	f,h2,i	7, Part of two step reaction where overall ->	U, G2, P, M7, S, T	6.2.1.1
	110	R01360MM	R01360	(S)-3-Hydroxy-3-methylglutaryl-CoA-->Acetyl-CoA+Acetoacetate	C00356MM <=> C00024MM + C00164MM	-1000	1000	n/a	0	U, G2, M8, S, T	4.1.3.4
	111	R01361MM	R01361	(R)-3-Hydroxybutanoate+NAD+-->Acetoacetate+NADH+H+	C01089MM + C00003MM <=> C00164MM + C00004MM + C00080MM	-1000	1000	n/a	0	U, G2, M12, S, T	1.1.1.30
	112	R01512Cyto	R01512	ATP+3-Phospho-D-glycerate-->ADP+3-Phospho-D-glyceroylphosphate	C00002Cyto + C00197Cyto <=> C00008Cyto + C00236Cyto + C00080Cyto	-1000	1000	n/a	Ignore 7 as part of glycolysis	n/a	2.7.2.3
	113	R01518Cyto	R01518	2-Phospho-D-glycerate-->3-Phospho-D-glycerate	C00631Cyto <=> C00197Cyto	-1000	1000	n/a	0	n/a	5.4.2.1
	114	R01624MM	R01624	Acetyl-CoA+Acyl-carrierprotein-->CoA+Acetyl-[acyl-carrierprotein]	C00024MM + C00229MM <=> C00010MM + C03939MM	-1000	1000	n/a	0	U, G1, M4, B1, S, T	2.3.1.41
	115	R01626MM	R01626	Malonyl-CoA+Acyl-carrierprotein-->CoA+Malonyl-[acyl-carrierprotein]	C00083MM + C00229MM <=> C00010MM + C01209MM	-1000	1000	n/a	0	U, G, M3, N10, B2, S	2.3.1.39
	116	R01648MM	R01648	4-Aminobutanoate+2-Oxoglutarate-->Succinatesemialdehyde+L-Glutamate	C00334MM + C00026MM <=> C00232MM + C00025MM	-1000	1000	n/a	0	U, G2, M7, N20, B1, S, T	2.6.1.19
	117	R01655MM	R01655	5,10-Methenyltetrahydrofolate+H2O-->10-Formyltetrahydrofolate+H+	C00445MM + C00001MM <=> C00234MM + C00080MM	-1000	1000	n/a	0	U, G1, M7, B2, S, T	6.3.4.3
	118	R01699MM	R01699	Pyruvate+EnzymeN6-(lipoyl)lysine-->[Dihydrolipoyllysine-residueacetyltransferase]S-acetyldihydrolipoyllysine+CO2	C00022MM + C15972MM + C00080MM <=> C16255MM + C00011MM	0	1000	b,h4,i	2	U, G2, P, M23, S, T	1.2.4.1
	119	R01700MM	R01700	2-Oxoglutarate+EnzymeN6-(lipoyl)lysine-->[Dihydrolipoyllysine-residuesuccinyltransferase]S-succinyldihydrolipoyllysine+CO2	C00026MM + C15972MM + C00080MM <=> C16254MM + C00011MM	0	1000	b,h4,i	2	U, G2, P, M19, S, T	1.2.4.2
	120	R01701MM	R01701	3-Methyl-2-oxobutanoicacid+EnzymeN6-(lipoyl)lysine-->[Dihydrolipoyllysine-residue(2-methylpropanoyl)transferase]S-(2-methylpropanoyl)dihydrolipoyllysine+CO2	C00141MM + C15972MM + C00080MM <=> C15977MM + C00011MM	0	1000	b,h4,i	2	U, G2, M6, B2, S, T	1.2.4.4
	121	R01702MM	R01702	4-Methyl-2-oxopentanoate+EnzymeN6-(lipoyl)lysine-->[Dihydrolipoyllysine-residue(2-methylpropanoyl)transferase]S-(3-methylbutanoyl)dihydrolipoyllysine+CO2	C00233MM + C15972MM + C00080MM <=> C15975MM + C00011MM	0	1000	b,h4,i	2	U, G2, M6, B2, S, T	1.2.4.4
	122	R01706MM	R01706	Hexadecanoyl-[acp]+H2O-->Acyl-carrierprotein+Hexadecanoicacid	C05764MM + C00001MM <=> C00229MM + C00249MM + C00080MM	-1000	1000	n/a		M3, N11, S	2.3.1.85
	123	R01778MM	R01778	(3S)-3-Hydroxyacyl-CoA+NAD+-->3-Oxoacyl-CoA+NADH+H+	C00640MM + C00003MM <=> C00264MM + C00004MM + C00080MM	-1000	0	i,k,m	13, to stop production of ATP	U, G2, M19, B2, S, T	1.1.1.211
	124	R01786Cyto	R01786	ATP+alpha-D-Glucose-->ADP+alpha-D-Glucose6-phosphate	C00002Cyto + C00267Cyto <=> C00008Cyto + C00668Cyto + 2 C00080Cyto	-1000	1000	n/a	#N/A	n/a	2.7.1.1/2.7.1.2
	125	R01799MM	R01799	CTP+Phosphatidate-->Pyrophosphate+CDP-diacylglycerol	C00063MM + C00416MM <=> C00013MM + C00269MM	-1000	1000	n/a	0	U, G2, B2, S, T	2.7.7.41	Not in brenda
	126	R01801MM	R01801	CDP-diacylglycerol+sn-Glycerol3-phosphate-->CMP+Phosphatidylglycerophosphate	C00269MM + C00093Cyto <=> C00055MM + C03892MM + C00080MM	0	1000	g,i,n	9	U, G1, M1, B2, S, T	2.7.8.5
	127	R01857MM	R01857	ATP+dGDP-->ADP+dGTP	C00002MM + C00361MM <=> C00008MM + C00286MM	0	1000	f,i	0	U, G1, P, M8, B2, S, T	2.7.4.6
	128	R01858MM	R01858	dGTP+Pyruvate-->dGDP+Phosphoenolpyruvate	C00286MM + C00022MM <=> C00361MM + C00074MM + C00080MM	-1000	0	i,k,m,n	Required to stop production of ITP via R00724 which generates ATP from R00722	M8, S, T	2.7.1.40
	129	R01859MM	R01859	ATP+Propanoyl-CoA+HCO3--->ADP+Orthophosphate+(S)-2-Methyl-3-oxopropanoyl-CoA	C00002MM + C00100MM + C00288MM <=> C00008MM + C00009MM + C00683MM + C00080MM	0	1000	d,f,i,l,n	7, 4	U, G2, M7, B1, S, T	6.4.1.3
	130	R01899MM	R01899	Isocitrate+NADP+-->Oxalosuccinate+NADPH+H+	C00311MM + C00006MM <=> C05379MM + C00005MM + C00080MM	-1000	1000	n/a	TCA cycle	U, G2, P, M10, S, T	1.1.1.42
	131	R01900MM	R01900	Isocitrate-->cis-Aconitate+H2O	C00311MM <=> C00417MM + C00001MM	-1000	1000	n/a	0	U, G2, P, M19, S, T	4.2.1.3
	132	R01923MM	R01923	Palmitoyl-CoA+L-Carnitine-->CoA+L-Palmitoylcarnitine	C00154MM + C00318MM <=> C00010MM + C02990MM	-1000	1000	n/a	0	U, G2, M 11, B2, S, T	2.3.1.21
	133	R01923Cyto	R01923c	Palmitoyl-CoA+L-Carnitine-->CoA+L-Palmitoylcarnitine	C00154Cyto + C00318Cyto <=> C00010Cyto + C02990Cyto	-1000	1000	n/a	#N/A	n/a	2.3.1.21
	134	R01939MM	R01939	L-2-Aminoadipate+2-Oxoglutarate-->2-Oxoadipate+L-Glutamate	C00956MM + C00026MM <=> C00322MM + C00025MM	-1000	1000	n/a	0	U, G1, M6, B2, S, T	2.6.1.39
	135	R01940MM	R01940	2-Oxoadipate+Lipoamide-->S-Glutaryldihydrolipoamide+CO2	C00322MM + C15972MM + C00080MM <=> C06157MM + C00011MM	0	1000	b,h4,i,n	2	U, G2, P, M19, S, T	1.2.4.2
	136	R01975MM	R01975	(S)-3-Hydroxybutanoyl-CoA+NAD+-->Acetoacetyl-CoA+NADH+H+	C01144MM + C00003MM <=> C00332MM + C00004MM + C00080MM	-1000	1000	n/a	Generates Acetoacetyl-CoA and in turn ATP from R0405 - Part of Fatty acid metabolism	U, G2, M19, B2, S, T	1.1.1.211	Not in brenda- ambigous
	137	R01978MM	R01978	(S)-3-Hydroxy-3-methylglutaryl-CoA+CoA-->Acetyl-CoA+H2O+Acetoacetyl-CoA	C00356MM + C00010MM + C00080MM <=> C00024MM + C00001MM + C00332MM	-1000	1000	n/a	Needed to stop R00410 generating Acetoacetyl-CoA and in turn ATP from R0405	U, G2, M11, B1, S, T	2.3.3.10
	138	R02029MM	R02029	Phosphatidylglycerophosphate+H2O-->Phosphatidylglycerol+Orthophosphate	C03892MM + C00001MM <=> C00344MM + C00009MM	0	1000	d,i,n	4	L	3.1.3.27
	139	R02030MM	R02030	Phosphatidylglycerol+CDP-diacylglycerol-->Cardiolipin+CMP	C00344MM + C00269MM <=> C05980MM + C00055MM + C00080MM	0	1000	g,n	9	U, G1, G2, P, M2, S	2.7.8.-
	140	R02085MM	R02085	(S)-3-Hydroxy-3-methylglutaryl-CoA-->3-Methylglutaconyl-CoA+H2O	C00356MM <=> C03231MM + C00001MM	-1000	1000	n/a	0	U, G1, M4, B1, S, T	4.2.1.18
	141	R02093MM	R02093	ATP+dTDP-->ADP+dTTP	C00002MM + C00363MM <=> C00008MM + C00459MM	-1000	1000	n/a	0	U, G1, P, M8, B2, T , S	2.7.4.6
	142	R02161MM	R02161	COMPLEX_III_Ubiquinol+2Ferricytochromec-->Ubiquinone+2Ferrocytochromec	C00390MM + 2 C00125MM + 2 C00080MM <=> C00399MM + 2 C00126MM + 4 C00080Cyto	-1000	1000	n/a	Is complex III	L, U, G2, B2, S, T	1.10.2.2
	143	R02163MM	R02163	COMPLEX_I_Ubiquinone+NADH-->Ubiquinol+NAD+4H+0.002O2.-	0.999 C00399MM + C00004MM + 4.994 C00080MM + 0.002 C00007MM <=> 0.999 C00390MM + C00003MM + 3.996 C00080Cyto + 0.002 C00704MM	-1000	1000	n/a	Is complex I	L, U, G2, B2, S, T	1.6.5.3
	144	R02164MM	R02164	COMPLEX_II_Ubiquinone+Succinate-->Ubiquinol+Fumarate	C00399MM + C00042MM <=> C00390MM + C00122MM	-1000	1000	n/a	Is complex II	L, U, G2, B2, S, T	1.3.5.1
	145	R02199MM	R02199	L-Isoleucine+2-Oxoglutarate-->(S)-3-Methyl-2-oxopentanoicacid+L-Glutamate	C00407MM + C00026MM <=> C00671MM + C00025MM	-1000	1000	n/a	0	U, G2, M12, S, T	2.6.1.42
	146	R02241MM	R02241	Phosphatidate+CoA-->1-Acyl-sn-glycerol3-phosphate+Palmitoyl-CoA	C00416MM + C00010MM <=> C00681MM + C00154MM	-1000	1000	n/a	0	G1, M1, N8, B1, S, T	2.3.1.51
	147	R02313MM	R02313	N6-(L-1,3-Dicarboxypropyl)-L-lysine+NAD++H2O-->L-Glutamate+L-2-Aminoadipate6-semialdehyde+NADH+H+	C00449MM + C00003MM + C00001MM <=> C00025MM + C04076MM + C00004MM + C00080MM	-1000	1000	n/a	0	U, G1, M4, B1, B2, S	1.5.1.9
	148	R02326MM	R02326	ATP+dCDP-->ADP+dCTP	C00002MM + C00705MM <=> C00008MM + C00458MM	-1000	1000	n/a	0	U, G1, P, M2, B2, S, T	2.7.4.6	Not in brenda
	149	R02487MM	R02487	Glutaryl-CoA+FAD-->FADH2+Crotonoyl-CoA+CO2	C00527MM + C00016MM + 2 C00080MM <=> C01352MM + C00877MM + C00011MM	0	1000	b,i,n	2	U, G2, P, M5, B1, S, T	1.3.99.7
	150	R02529MM	R02529	Aminoacetone+H2O+Oxygen-->Methylglyoxal+NH3+H2O2	C01888MM + C00001MM + C00007MM + C00080MM <=> C00546MM + C00014MM + C00027MM	-1000	1000	n/a		U, G1, B1, M7, N24, S, T	1.4.3.4
	151	R02569MM	R02569	Acetyl-CoA+EnzymeN6-(dihydrolipoyl)lysine-->CoA+[Dihydrolipoyllysine-residueacetyltransferase]S-acetyldihydrolipoyllysine	C00024MM + C15973MM <=> C00010MM + C16255MM	-1000	1000	n/a	0	U, G2, P, M13, B1, S, T	2.3.1.12
	152	R02570MM	R02570	Succinyl-CoA+EnzymeN6-(dihydrolipoyl)lysine-->CoA+[Dihydrolipoyllysine-residuesuccinyltransferase]S-succinyldihydrolipoyllysine	C00091MM + C15973MM <=> C00010MM + C16254MM	-1000	1000	n/a	0	U, G2, P, M18, B1, S, T	2.3.1.61
	153	R02571MM	R02571	Glutaryl-CoA+Dihydrolipoamide-->CoA+S-Glutaryldihydrolipoamide	C00527MM + C15973MM <=> C00010MM + C06157MM	-1000	1000	n/a	0	U, G2, P, M18, B1, S, T	2.3.1.61
	154	R02660MM	R02660	22-Methylpropanoyl-CoA+Oxygen-->22-Methylprop-2-enoyl-CoA+2H2O	2 C00630MM + C00007MM <=> 2 C03460MM + 2 C00001MM	0	1000	a,h1	1,12	U, G2, M12, S, T	1.3.99.2
	155	R02661MM	R02661	2-Methylpropanoyl-CoA+FAD-->2-Methylprop-2-enoyl-CoA+FADH2	C00630MM + C00016MM + C00080MM <=> C03460MM + C01352MM	-1000	1000	n/a	0	U, G2, M16, S, T	1.3.99.3
	156	R02662MM	R02662	2-Methylpropanoyl-CoA+EnzymeN6-(dihydrolipoyl)lysine-->CoA+[Dihydrolipoyllysine-residue(2-methylpropanoyl)transferase]S-(2-methylpropanoyl)dihydrolipoyllysine	C00630MM + C15973MM <=> C00010MM + C15977MM	-1000	1000	n/a	0	U, G1, G2, M9, B1, S, T	2.3.1.168
	157	R02685MM	R02685	(3S)-3-Hydroxyacyl-CoA-->trans-2,3-Dehydroacyl-CoA+H2O	C00640MM <=> C00658MM + C00001MM	-1000	1000	n/a	0	U, G2, M18, B2, S, T	4.2.1.17
	158	R02740Cyto	R02740	alpha-D-Glucose6-phosphate-->beta-D-Fructose6-phosphate	C00668Cyto <=> C05345Cyto	-1000	1000	n/a	0	n/a	5.3.1.9
	159	R02765MM	R02765	(R)-2-Methyl-3-oxopropanoyl-CoA-->(S)-2-Methyl-3-oxopropanoyl-CoA	C01213MM <=> C00683MM	-1000	1000	n/a	0	U, G1, M6, B1, S	5.1.99.1
	160	R03026MM	R03026	(S)-3-Hydroxybutanoyl-CoA-->Crotonoyl-CoA+H2O	C01144MM <=> C00877MM + C00001MM	-1000	1000	n/a	0	U, G2, M18, B2, S, T	4.2.1.17
	161	R03102MM	R03102	L-2-Aminoadipate6-semialdehyde+NAD++H2O-->L-2-Aminoadipate+NADH+H+	C04076MM + C00003MM + C00001MM <=> C00956MM + C00004MM + 2 C00080MM	0	1000	h4,i,n	13, kegg	G1, M4, B1, L, S, T	1.2.1.31
	162	R03103MM	R03103	L-2-Aminoadipate6-semialdehyde+NADP++H2O-->L-2-Aminoadipate+NADPH+H+	C04076MM + C00006MM + C00001MM <=> C00956MM + C00005MM + 2 C00080MM	0	1000	h4,i,n	13, kegg	G1, M4, B1, L, S, T	1.2.1.31
	163	R03105MM	R03105	Mercaptopyruvate+Sulfite-->Thiosulfate+Pyruvate	C00957MM + C00094MM <=> C00320MM + C00022MM	0	1000	h3,i,n,o	0	U, G2, M9, B2, S, T	2.8.1.2
	164	R03165Cyto	R03165	Hydroxymethylbilane-->UroporphyrinogenIII+H2O	C01024Cyto <=> C01051Cyto + C00001Cyto	-1000	1000	n/a		n/a	4.2.1.75
	165	R03170MM	R03170	2(S)-2-Methylbutanoyl-CoA+Oxygen-->22-Methylbut-2-enoyl-CoA+2H2O	2 C15980MM + C00007MM <=> 2 C03345MM + 2 C00001MM	0	1000	a,h1	1,12	U, G2, M12, S, T	1.3.99.2
	166	R03172MM	R03172	(S)-2-Methylbutanoyl-CoA+FAD-->2-Methylbut-2-enoyl-CoA+FADH2	C15980MM + C00016MM + C00080MM <=> C03345MM + C01352MM	-1000	1000	n/a	0	U, G2, M16, S, T	1.3.99.3
	167	R03174MM	R03174	(S)-2-Methylbutanoyl-CoA+EnzymeN6-(dihydrolipoyl)lysine-->CoA+[Dihydrolipoyllysine-residue(2-methylpropanoyl)transferase]S-(2-methylbutanoyl)dihydrolipoyllysine	C15980MM + C15973MM <=> C00010MM + C15979MM	-1000	1000	n/a	0	U, G2, M9, B1, S, T	2.3.1.168	No enzymatic step
	168	R03197Cyto	R03197	UroporphyrinogenIII-->CoproporphyrinogenIII+4CO2	C01051Cyto + 4 C00080Cyto <=> C03263Cyto + 4 C00011Cyto	-1000	1000	n/a		n/a	4.1.1.37
	169	R03220Cyto	R03220	CoproporphyrinogenIII+Oxygen-->ProtoporphyrinogenIX+2CO2+2H2O	C03263Cyto + C00007Cyto + 2 C00080Cyto <=> C01079Cyto + 2 C00011Cyto + 2 C00001Cyto	-1000	1000	n/a		n/a	1.3.3.3
	170	R03222MM	R03222	2ProtoporphyrinogenIX+3Oxygen-->2Protoporphyrin+6H2O	C01079Cyto + 3 C00007MM <=> C02191MM + 3 C00027MM	0	1000	a,i,n	1	U, G2, P, M5, B2, S	1.3.3.4
	171	R03270MM	R03270	2-(alpha-Hydroxyethyl)thiaminediphosphate+EnzymeN6-(lipoyl)lysine-->[Dihydrolipoyllysine-residueacetyltransferase]S-acetyldihydrolipoyllysine+Thiamindiphosphate	C05125MM + C15972MM <=> C16255MM + C00068MM	-1000	1000	n/a	0	U, G2, P, M23, S, T	1.2.4.1
	172	R03313MM	R03313	L-Glutamate5-semialdehyde+Orthophosphate+NADP+-->L-Glutamyl5-phosphate+NADPH+H+	C01165MM + C00009MM + C00006MM <=> C03287MM + C00005MM + C00080MM	-1000	1000	n/a	0	U, G2, M6, B1, S, T	1.2.1.41
	173	R03314MM	R03314	L-Glutamate5-semialdehyde-->(S)-1-Pyrroline-5-carboxylate+H2O	C01165MM <=> C03912MM + C00001MM + C00080MM	-1000	1000	n/a	13, used to stop loop R00245 and R00708	Non enzymatic step	spontaneous
	174	R03316MM	R03316	3-Carboxy-1-hydroxypropyl-ThPP+EnzymeN6-(lipoyl)lysine-->[Dihydrolipoyllysine-residuesuccinyltransferase]S-succinyldihydrolipoyllysine+Thiamindiphosphate	C05381MM + C15972MM <=> C16254MM + C00068MM	-1000	1000	n/a	0	U, G2, P, M19, S, T	1.2.4.2
	175	R03381MM	R03381	(S)-Methylmalonatesemialdehyde+CoA+NAD+-->(R)-2-Methyl-3-oxopropanoyl-CoA+NADH+H+	C06002MM + C00010MM + C00003MM <=> C01213MM + C00004MM + C00080MM	-1000	1000	n/a	0	U, G1, M11, B2, S, T	1.2.1.18
	176	R03758MM	R03758	Aminoacetone+CO2<=>L-2-Amino-3-oxobutanoicacid	C01888MM + C00011MM <=> C03508MM + C00080MM	-1000	0	b,n		Non enzymatic step	spontaneous
	177	R03776MM	R03776	Octanoyl-CoA+NADP+-->trans-Oct-2-enoyl-CoA+NADPH+H+	C01944MM + C00006MM <=> C05276MM + C00005MM + C00080MM	-1000	0	h3,i,n	13	U, G2, P, M9, B1, S, T	1.3.1.38
	178	R03777MM	R03777	Octanoyl-CoA+FAD-->trans-Oct-2-enoyl-CoA+FADH2	C01944MM + C00016MM + C00080MM <=> C05276MM + C01352MM	0	1000	i,j	0	U, G2, M16, S, T	1.3.99.3
	179	R03778MM	R03778	Octanoyl-CoA+Acetyl-CoA-->CoA+3-Oxodecanoyl-CoA	C01944MM + C00024MM <=> C00010MM + C05265MM	-1000	1000	n/a	0	U, G2, M15, S, T	2.3.1.16
	180	R03856MM	R03856	Lauroyl-CoA+NADP+-->2-trans-Dodecenoyl-CoA+NADPH+H+	C01832MM + C00006MM <=> C03221MM + C00005MM + C00080MM	-1000	0	h3,i,n	13	U, G2, P, M9, B1, S, T	1.3.1.38
	181	R03857MM	R03857	Lauroyl-CoA+FAD-->2-trans-Dodecenoyl-CoA+FADH2	C01832MM + C00016MM + C00080MM <=> C03221MM + C01352MM	0	1000	i,j	0	U, G2, P, M7, S, T / U, G2, M16, S, T	1.3.99.13/1.3.99.3
	182	R03858MM	R03858	Lauroyl-CoA+Acetyl-CoA-->CoA+3-Oxotetradecanoyl-CoA	C01832MM + C00024MM <=> C00010MM + C05261MM	-1000	1000	n/a	0	U, G2, M14, B1, S, T	2.3.1.16
	183	R03989MM	R03989	Tetradecanoyl-CoA+NADP+-->trans-Tetradec-2-enoyl-CoA+NADPH+H+	C02593MM + C00006MM <=> C05273MM + C00005MM + C00080MM	-1000	0	h3,i,n	13	U, G2, P, M9, B1, S, T	1.3.1.38
	184	R03990MM	R03990	Tetradecanoyl-CoA+FAD-->trans-Tetradec-2-enoyl-CoA+FADH2	C02593MM + C00016MM + C00080MM <=> C05273MM + C01352MM	0	1000	i,j	0	U, G2, P, M7, S, T / U, G2, M16, S, T	1.3.99.13/1.3.99.3
	185	R03991MM	R03991	Tetradecanoyl-CoA+Acetyl-CoA-->CoA+3-Oxopalmitoyl-CoA	C02593MM + C00024MM <=> C00010MM + C05259MM	-1000	1000	n/a	0	U, G2, M14, B1, S, T	2.3.1.16
	186	R04095MM	R04095	3-Methylbutanoyl-CoA+FAD-->3-Methylcrotonyl-CoA+FADH2	C02939MM + C00016MM + C00080MM <=> C03069MM + C01352MM	-1000	1000	n/a	0	U, G2, M14, S, T	1.3.99.10
	187	R04097MM	R04097	3-Methylbutanoyl-CoA+EnzymeN6-(dihydrolipoyl)lysine-->CoA+[Dihydrolipoyllysine-residue(2-methylpropanoyl)transferase]S-(3-methylbutanoyl)dihydrolipoyllysine	C02939MM + C15973MM <=> C00010MM + C15975MM	-1000	1000	n/a	0	U, G2, M9, B1, S, T	2.3.1.168
	188	R04138MM	R04138	ATP+3-Methylcrotonyl-CoA+HCO3--->ADP+Orthophosphate+3-Methylglutaconyl-CoA	C00002MM + C03069MM + C00288MM <=> C00008MM + C00009MM + C03231MM + C00080MM	0	1000	d,f,i,n	7,4	U, G2, M9, B2, S, T	6.4.1.4
	189	R04170MM	R04170	(S)-3-Hydroxydodecanoyl-CoA-->2-trans-Dodecenoyl-CoA+H2O	C05262MM <=> C03221MM + C00001MM	-1000	1000	n/a	0	U, G2, M18, B2, S, T	4.2.1.17
	190	R04203MM	R04203	(2S,3S)-3-Hydroxy-2-methylbutanoyl-CoA+NAD+-->2-Methylacetoacetyl-CoA+NADH+H+	C04405MM + C00003MM <=> C03344MM + C00004MM + C00080MM	-1000	1000	n/a	0	U, G2, M15, B2, S, T	1.1.1.35
	191	R04204MM	R04204	(2S,3S)-3-Hydroxy-2-methylbutanoyl-CoA-->2-Methylbut-2-enoyl-CoA+H2O	C04405MM <=> C03345MM + C00001MM	-1000	1000	n/a	0	U, G2, M18, B2, S, T	4.2.1.17
	192	R04224MM	R04224	2-Methylprop-2-enoyl-CoA+H2O-->(S)-3-Hydroxyisobutyryl-CoA	C03460MM + C00001MM <=> C06000MM	-1000	1000	n/a	0	U, G2, M18, B2, S, T	4.2.1.17
	193	R04225MM	R04225	(S)-3-Methyl-2-oxopentanoicacid+EnzymeN6-(lipoyl)lysine-->[Dihydrolipoyllysine-residue(2-methylpropanoyl)transferase]S-(2-methylbutanoyl)dihydrolipoyllysine+CO2	C00671MM + C15972MM + C00080MM <=> C15979MM + C00011MM	0	1000	b,h4,i	2	U, G2, M6, B2, S, T	1.2.4.4
	194	R04355MM	R04355	Acetyl-[acyl-carrierprotein]+Malonyl-[acyl-carrierprotein]-->Acetoacetyl-[acp]+CO2+Acyl-carrierprotein	C03939MM + C01209MM + C00080MM <=> C05744MM + C00011MM + C00229MM	0	1000	b,i,n	2	U, G1, M4, B1, S, T	2.3.1.41
	195	R04428MM	R04428	(3R)-3-Hydroxybutanoyl-[acyl-carrierprotein]-->But-2-enoyl-[acyl-carrierprotein]+H2O	C04618MM <=> C04246MM + C00001MM	-1000	1000	n/a	0	M3, N11, S	2.3.1.85
	196	R04430MM	R04430	Butyryl-[acp]+NADP+-->But-2-enoyl-[acyl-carrierprotein]+NADPH+H+	C05745MM + C00006MM <=> C04246MM + C00005MM + C00080MM	-1000	1000	n/a	0	M3, N11, B1, S	1.3.1.10
	197	R04433MM	R04433MM	Ubiquinone+FADH2-->Ubiquinol+FAD+	C00399MM + C01352MM <=> C00390MM + C00016MM + C00080MM	-1000	1000	n/a		U, G2, B1, P, M16, N39, T, S, L	1.5.5.1
	198	R04533MM	R04533	(3R)-3-Hydroxybutanoyl-[acyl-carrierprotein]+NADP+-->Acetoacetyl-[acp]+NADPH+H+	C04618MM + C00006MM <=> C05744MM + C00005MM + C00080MM	-1000	1000	n/a	0	M3, N11, S	1.1.1.100 / 2.3.1.85
	199	R04534MM	R04534	(3R)-3-Hydroxydecanoyl-[acyl-carrierprotein]+NADP+-->3-Oxodecanoyl-[acp]+NADPH	C04619MM + C00006MM <=> C05753MM + C00005MM + C00080MM	-1000	1000	n/a	0	M3, N11, S	1.1.1.100 / 2.3.1.85
	200	R04535MM	R04535	(3R)-3-Hydroxydecanoyl-[acyl-carrierprotein]-->trans-Dec-2-enoyl-[acp]+H2O	C04619MM <=> C05754MM + C00001MM	-1000	1000	n/a		M3, N11, S	2.3.1.85
	201	R04536MM	R04536	(3R)-3-Hydroxyoctanoyl-[acyl-carrierprotein]+NADP+-->3-Oxooctanoyl-[acp]+NADPH+H+	C04620MM + C00006MM <=> C05750MM + C00005MM + C00080MM	-1000	1000	n/a	0	M3, N11, S	1.1.1.100 / 2.3.1.85
	202	R04537MM	R04537	(3R)-3-Hydroxyoctanoyl-[acyl-carrierprotein]-->trans-Oct-2-enoyl-[acp]+H2O	C04620MM <=> C05751MM + C00001MM	-1000	1000	n/a	0	M3, N11, S	2.3.1.85
	203	R04543MM	R04543	(3R)-3-Hydroxypalmitoyl-[acyl-carrierprotein]+NADP+-->3-Oxohexadecanoyl-[acp]+NADPH+H+	C04633MM + C00006MM <=> C05762MM + C00005MM + C00080MM	-1000	1000	n/a		M3, N11, S	1.1.1.100 / 2.3.1.85
	204	R04544MM	R04544	(3R)-3-Hydroxypalmitoyl-[acyl-carrierprotein]-->trans-Hexadec-2-enoyl-[acp]+H2O	C04633MM <=> C05763MM + C00001MM	-1000	1000	n/a		M3, N11, S	2.3.1.85
	205	R04566MM	R04566	(3R)-3-Hydroxytetradecanoyl-[acyl-carrierprotein]+NADP+-->3-Oxotetradecanoyl-[acp]+NADPH+H+	C04688MM + C00006MM <=> C05759MM + C00005MM + C00080MM	-1000	1000	n/a		M3, N11, S	1.1.1.100 / 2.3.1.85
	206	R04568MM	R04568	(3R)-3-Hydroxytetradecanoyl-[acyl-carrierprotein]-->trans-Tetradec-2-enoyl-[acp]+H2O	C04688MM <=> C05760MM + C00001MM	-1000	1000	n/a		M3, N11, S	2.3.1.85
	207	R04725MM	R04725	Dodecanoyl-[acyl-carrierprotein]+NADP+-->trans-Dodec-2-enoyl-[acp]+NADPH+H+	C05223MM + C00006MM <=> C05758MM + C00005MM + C00080MM	-1000	1000	n/a		M3, N11, S	1.3.1.10 & 2.3.1.85
	208	R04726MM	R04726	Dodecanoyl-[acyl-carrierprotein]+Malonyl-[acyl-carrierprotein]-->3-Oxotetradecanoyl-[acp]+CO2+Acyl-carrierprotein	C05223MM + C01209MM + C00080MM <=> C05759MM + C00011MM + C00229MM	0	1000	b,n		U, G1, M4, B1, S, T	2.3.1.41
	209	R04737MM	R04737	(S)-3-Hydroxyhexadecanoyl-CoA+NAD+-->3-Oxopalmitoyl-CoA+NADH+H+	C05258MM + C00003MM <=> C05259MM + C00004MM + C00080MM	-1000	1000	n/a	0	U, G2, M19, B2, S, T	1.1.1.211
	210	R04738MM	R04738	(S)-3-Hydroxyhexadecanoyl-CoA-->trans-Hexadec-2-enoyl-CoA+H2O	C05258MM <=> C05272MM + C00001MM	-1000	1000	n/a	0	U, G2, M18, B2, S, T	4.2.1.17
	211	R04739MM	R04739	(S)-3-Hydroxytetradecanoyl-CoA+NAD+-->3-Oxotetradecanoyl-CoA+NADH	C05260MM + C00003MM <=> C05261MM + C00004MM + C00080MM	-1000	1000	n/a	0	U, G2, M19, B2, S, T	1.1.1.211
	212	R04740MM	R04740	(S)-3-Hydroxytetradecanoyl-CoA-->trans-Tetradec-2-enoyl-CoA+H2O	C05260MM <=> C05273MM + C00001MM	-1000	1000	n/a	0	U, G2, M18, B2, S, T	4.2.1.17
	213	R04741MM	R04741	(S)-3-Hydroxydodecanoyl-CoA+NAD+-->3-Oxododecanoyl-CoA+NADH+H+	C05262MM + C00003MM <=> C05263MM + C00004MM + C00080MM	-1000	1000	n/a	0	U, G2, M19, B2, S, T	1.1.1.211
	214	R04742MM	R04742	Decanoyl-CoA+Acetyl-CoA-->CoA+3-Oxododecanoyl-CoA	C05274MM + C00024MM <=> C00010MM + C05263MM	-1000	1000	n/a	0	U, G2, M15, S, T	2.3.1.16
	215	R04743MM	R04743	(S)-Hydroxydecanoyl-CoA+NAD+-->3-Oxodecanoyl-CoA+NADH+H+	C05264MM + C00003MM <=> C05265MM + C00004MM + C00080MM	-1000	1000	n/a	0	U, G2, M19, B2, S, T	1.1.1.211
	216	R04744MM	R04744	(S)-Hydroxydecanoyl-CoA-->trans-Dec-2-enoyl-CoA+H2O	C05264MM <=> C05275MM + C00001MM	-1000	1000	n/a	0	U, G2, M18, B2, S, T	4.2.1.17
	217	R04745MM	R04745	(S)-Hydroxyoctanoyl-CoA+NAD+-->3-Oxooctanoyl-CoA+NADH+H+	C05266MM + C00003MM <=> C05267MM + C00004MM + C00080MM	-1000	1000	n/a	0	U, G2, M19, B2, S, T	1.1.1.211
	218	R04746MM	R04746	(S)-Hydroxyoctanoyl-CoA-->trans-Oct-2-enoyl-CoA+H2O	C05266MM <=> C05276MM + C00001MM	-1000	1000	n/a	0	U, G2, M18, B2, S, T	4.2.1.17
	219	R04747MM	R04747	Hexanoyl-CoA+Acetyl-CoA-->CoA+3-Oxooctanoyl-CoA	C05270MM + C00024MM <=> C00010MM + C05267MM	-1000	1000	n/a	0	U, G2, M15, S, T	2.3.1.16
	220	R04748MM	R04748	(S)-Hydroxyhexanoyl-CoA+NAD+-->3-Oxohexanoyl-CoA+NADH+H+	C05268MM + C00003MM <=> C05269MM + C00004MM + C00080MM	-1000	1000	n/a	0	U, G2, M19, B2, S, T	1.1.1.211
	221	R04749MM	R04749	(S)-Hydroxyhexanoyl-CoA-->trans-Hex-2-enoyl-CoA+H2O	C05268MM <=> C05271MM + C00001MM	-1000	1000	n/a	0	U, G2, M18, B2, S, T	4.2.1.17	Ambigous EC- no brenda
	222	R04751MM	R04751	Hexanoyl-CoA+FAD-->trans-Hex-2-enoyl-CoA+FADH2	C05270MM + C00016MM + C00080MM <=> C05271MM + C01352MM	0	1000	i,j	0	U, G2, M16, S, T	1.3.99.3
	223	R04753MM	R04753	Decanoyl-CoA+NADP+-->trans-Dec-2-enoyl-CoA+NADPH+H+	C05274MM + C00006MM <=> C05275MM + C00005MM + C00080MM	-1000	0	h3,i,n	13	U, G2, P, M9, B1, S, T	1.3.1.38
	224	R04754MM	R04754	Decanoyl-CoA+FAD-->trans-Dec-2-enoyl-CoA+FADH2	C05274MM + C00016MM + C00080MM <=> C05275MM + C01352MM	0	1000	i,j	0	U, G1, G2, M16, S, T	1.3.99.3
	225	R04779Cyto	R04779	ATP+beta-D-Fructose6-phosphate-->ADP+beta-D-Fructose1,6-bisphosphate	C00002Cyto + C05345Cyto <=> C00008Cyto + C05378Cyto + 2 C00080Cyto	0	1000	f,i,n	7	n/a	2.7.1.11
	226	R04952MM	R04952	Butyryl-[acp]+Malonyl-[acyl-carrierprotein]-->3-Oxohexanoyl-[acp]+CO2+Acyl-carrierprotein	C05745MM + C01209MM + C00080MM <=> C05746MM + C00011MM + C00229MM	0	1000	b,n	2	U, G1, M4, B1, S, T	2.3.1.41
	227	R04953MM	R04953	(R)-3-Hydroxyhexanoyl-[acp]+NADP+-->3-Oxohexanoyl-[acp]+NADPH+H+	C05747MM + C00006MM <=> C05746MM + C00005MM + C00080MM	-1000	1000	n/a	0	M3, N11, S	1.1.1.100 / 2.3.1.85
	228	R04954MM	R04954	(R)-3-Hydroxyhexanoyl-[acp]-->trans-Hex-2-enoyl-[acp]+H2O	C05747MM <=> C05748MM + C00001MM	-1000	1000	n/a	0	M3, N11, S	2.3.1.85
	229	R04956MM	R04956	Hexanoyl-[acp]+NADP+-->trans-Hex-2-enoyl-[acp]+NADPH+H+	C05749MM + C00006MM <=> C05748MM + C00005MM + C00080MM	-1000	1000	n/a	0	M3, N11, S	2.3.1.85
	230	R04957MM	R04957	Hexanoyl-[acp]+Malonyl-[acyl-carrierprotein]-->3-Oxooctanoyl-[acp]+CO2+Acyl-carrierprotein	C05749MM + C01209MM + C00080MM <=> C05750MM + C00011MM + C00229MM	0	1000	b,n	2	U, G1, M4, B1, S, T	2.3.1.41
	231	R04959MM	R04959	Octanoyl-[acp]+NADP+-->trans-Oct-2-enoyl-[acp]+NADPH+H+	C05752MM + C00006MM <=> C05751MM + C00005MM + C00080MM	-1000	1000	n/a	0	M3, N11, S	2.3.1.85
	232	R04960MM	R04960MM	Octanoyl-[acp]+Malonyl-[acyl-carrierprotein]-->3-Oxodecanoyl-[acp]+CO2+Acyl-carrierprotein	C05752MM + C01209MM + C00080MM <=> C05753MM + C00011MM + C00229MM	0	1000	b,n		U, G1, M4, B1, S, T	2.3.1.41
	233	R04962MM	R04962MM	Decanoyl-[acp]+NADP+-->trans-Dec-2-enoyl-[acp]+NADPH+H+	C05755MM + C00006MM <=> C05754MM + C00005MM + C00080MM	-1000	1000	n/a		M3, N11, S	1.3.1.10 / 2.3.1.85
	234	R04963MM	R04963MM	Decanoyl-[acp]+Malonyl-[acyl-carrierprotein]-->3-Oxododecanoyl-[acp]+CO2+Acyl-carrierprotein	C05755MM + C01209MM + C00080MM <=> C05756MM + C00011MM + C00229MM	0	1000	b,n		U, G1, M4, B1, S, T	2.3.1.41
	235	R04964MM	R04964MM	(R)-3-Hydroxydodecanoyl-[acp]+NADP+-->3-Oxododecanoyl-[acp]+NADPH+H+	C05757MM + C00006MM <=> C05756MM + C00005MM + C00080MM	-1000	1000	n/a		M3, N11, S	1.1.1.100 / 2.3.1.85
	236	R04965MM	R04965MM	(R)-3-Hydroxydodecanoyl-[acp]-->trans-Dodec-2-enoyl-[acp]+H2O	C05757MM <=> C05758MM + C00001MM	-1000	1000	n/a		M3, N11, S	2.3.1.85
	237	R04967MM	R04967MM	Tetradecanoyl-[acp]+NADP+-->trans-Tetradec-2-enoyl-[acp]+NADPH+H+	C05761MM + C00006MM <=> C05760MM + C00005MM + C00080MM	-1000	1000	n/a		M3, N11, S	1.3.1.10 / 2.3.1.85
	238	R04968MM	R04968MM	Tetradecanoyl-[acp]+Malonyl-[acyl-carrierprotein]-->3-Oxohexadecanoyl-[acp]+CO2+Acyl-carrierprotein	C05761MM + C01209MM + C00080MM <=> C05762MM + C00011MM + C00229MM	0	1000	b,n		U, G1, M4, B1, S, T	2.3.1.41
	239	R04970MM	R04970MM	Hexadecanoyl-[acp]+NADP+-->trans-Hexadec-2-enoyl-[acp]+NADPH+H+	C05764MM + C00006MM <=> C05763MM + C00005MM + C00080MM	-1000	1000	n/a		M3, N11, S	1.3.1.10 / 2.3.1.85
	240	R05064MM	R05064	(S)-3-Hydroxyisobutyryl-CoA+H2O-->CoA+(S)-3-Hydroxyisobutyrate	C06000MM + C00001MM <=> C00010MM + C06001MM + C00080MM	-1000	1000	n/a	0	U, G1, P, M11, B1, S, T	3.1.2.4
	241	R05066MM	R05066	(S)-3-Hydroxyisobutyrate+NAD+-->(S)-Methylmalonatesemialdehyde+NADH+H+	C06001MM + C00003MM <=> C06002MM + C00004MM + C00080MM	-1000	1000	n/a	0	U, G2, M15, B2, S, T	1.1.1.35
	242	R06985MM	R06985	trans-Hex-2-enoyl-CoA+NADPH+H+-->Hexanoyl-CoA+NADP+	C05271MM + C00005MM + C00080MM <=> C05270MM + C00006MM	0	1000	h3,i,n	13	U, G2, P, M9, B1, S, T	1.3.1.38
	243	R07162MM	R07162	Acyl-CoA+NADP+-->trans-2,3-Dehydroacyl-CoA+NADPH+H+	C00040MM + C00006MM <=> C00658MM + C00005MM + C00080MM	-1000	1000	n/a	0	U, G2, P, M9, B1, S, T	1.3.1.38
	244	R07390MM	R07390	2Phosphatidylglycerol-->Cardiolipin+Glycerol	2 C00344MM <=> C05980MM + C00116MM	-1000	1000	n	0	U, G2, P, M2, S	2.7.8.-
	245	R07599MM	R07599	3-Methyl-2-oxobutanoicacid+Thiamindiphosphate-->2-Methyl-1-hydroxypropyl-ThPP+CO2	C00141MM + C00068MM + C00080MM <=> C15976MM + C00011MM	0	1000	b,h4,i,n	2	U, G2, M6, B2, S, T	1.2.4.4
	246	R07600MM	R07600	2-Methyl-1-hydroxypropyl-ThPP+EnzymeN6-(lipoyl)lysine-->[Dihydrolipoyllysine-residue(2-methylpropanoyl)transferase]S-(2-methylpropanoyl)dihydrolipoyllysine+Thiamindiphosphate	C15976MM + C15972MM <=> C15977MM + C00068MM	-1000	1000	n/a	0	U, G2, M6, B2, S, T	1.2.4.4
	247	R07601MM	R07601	4-Methyl-2-oxopentanoate+Thiamindiphosphate-->3-Methyl-1-hydroxybutyl-ThPP+CO2	C00233MM + C00068MM + C00080MM <=> C15974MM + C00011MM	0	1000	b,h4,i,n	2	U, G2, M6, B2, S, T	1.2.4.4
	248	R07602MM	R07602	3-Methyl-1-hydroxybutyl-ThPP+EnzymeN6-(lipoyl)lysine-->[Dihydrolipoyllysine-residue(2-methylpropanoyl)transferase]S-(3-methylbutanoyl)dihydrolipoyllysine+Thiamindiphosphate	C15974MM + C15972MM <=> C15975MM + C00068MM	-1000	1000	n/a	0	U, G2, M6, B2, S, T	1.2.4.4
	249	R07603MM	R07603	(S)-3-Methyl-2-oxopentanoicacid+Thiamindiphosphate-->2-Methyl-1-hydroxybutyl-ThPP+CO2	C00671MM + C00068MM + C00080MM <=> C15978MM + C00011MM	0	1000	b,h4,i,n	2	U, G2, M6, B2, S, T	1.2.4.4
	250	R07604MM	R07604	2-Methyl-1-hydroxybutyl-ThPP+EnzymeN6-(lipoyl)lysine-->[Dihydrolipoyllysine-residue(2-methylpropanoyl)transferase]S-(2-methylbutanoyl)dihydrolipoyllysine+Thiamindiphosphate	C15978MM + C15972MM <=> C15979MM + C00068MM	-1000	1000	n/a	0	U, G2, M6, B2, S, T	1.2.4.4
	251	R07618MM	R07618	EnzymeN6-(dihydrolipoyl)lysine+NAD+-->EnzymeN6-(lipoyl)lysine+NADH+H+	C15973MM + C00003MM <=> C15972MM + C00004MM + C00080MM	-1000	1000	n/a	0	U, G2, P, M18, B1, S, T	1.8.1.4
	252	R08157MM	R08157	Octanoyl-[acp]+H2O-->Acyl-carrierprotein+Octanoicacid	C05752MM + C00001MM <=> C00229MM + C06423MM = C00080MM	-1000	1000	n/a	0	G1, M3, S	3.1.2.-
	253	R08657MM	R08657	sn-Glycerol	C00093Cyto + C00399MM <=> C00111Cyto + C00390MM	0	1000	j,m	Is part of the glycerol phosphate shuttle	U, G2, M10, B2, S, T	1.1.5.3
