# Supplementary material for: A metabolic model of the mitochondrion and its use in modelling diseases of the tricarboxylic acid cycle
Source: BMC Syst Biol. 2011 Jun 29;5:102. doi: 10.1186/1752-0509-5-102 (PMC3152903; doi:10.1186/1752-0509-5-102)
Supplement: Additional file 2 — Metabolite details. Excel file detailing the metabolites included in the model, the assigned compartment and corresponding KEGG identifier. [file 1752-0509-5-102-S2.XLSX]

## Sheet: Compound Supplementary
	Identifier	KEGG Identifier	Name
	C00000_b	C00000	Biomass
	C00000Cyto	C00000	Biomass
	C00000MM	C00000	Biomass
	C00001_b	C00001	H2O
	C00001Cyto	C00001	H2O
	C00001MM	C00001	H2O
	C00002_b	C00002	ATP
	C00002Cyto	C00002	ATP
	C00002MM	C00002	ATP
	C00003_b	C00003	NAD+
	C00003Cyto	C00003	NAD+
	C00003MM	C00003	NAD+
	C00004Cyto	C00004	NADH
	C00004MM	C00004	NADH
	C00005MM	C00005	NADPH
	C00006MM	C00006	NADP+
	C00007_b	C00007	Oxygen
	C00007Cyto	C00007	Oxygen
	C00007MM	C00007	Oxygen
	C00008_b	C00008	ADP
	C00008Cyto	C00008	ADP
	C00008MM	C00008	ADP
	C00009_b	C00009	Orthophosphate
	C00009Cyto	C00009	Orthophosphate
	C00009MM	C00009	Orthophosphate
	C00010_b	C00010	CoA
	C00010Cyto	C00010	CoA
	C00010MM	C00010	CoA
	C00011_b	C00011	CO2
	C00011Cyto	C00011	CO2
	C00011MM	C00011	CO2
	C00013Cyto	C00013	Diphosphate
	C00013MM	C00013	Pyrophosphate
	C00014Cyto	C00014	NH3
	C00014MM	C00014	NH3
	C00015_b	C00015	UDP
	C00015Cyto	C00015	UDP
	C00015MM	C00015	UDP
	C00016_b	C00016	FAD
	C00016Cyto	C00016	FAD
	C00016MM	C00016	FAD
	C00020Cyto	C00020	AMP
	C00020MM	C00020	AMP
	C00022Cyto	C00022	Pyruvate
	C00022MM	C00022	Pyruvate
	C00024MM	C00024	Acetyl-CoA
	C00025_b	C00025	L-Glutamate
	C00025Cyto	C00025	L-Glutamate
	C00025MM	C00025	L-Glutamate
	C00026_b	C00026	2-Oxoglutarate
	C00026Cyto	C00026	2-Oxoglutarate
	C00026MM	C00026	2-Oxoglutarate
	C00027MM	C00027	H2O2
	C00032MM	C00032	Heme
	C00033MM	C00033	Acetate
	C00035_b	C00035	GDP
	C00035Cyto	C00035	GDP
	C00035MM	C00035	GDP
	C00036_b	C00036	Oxaloacetate
	C00036Cyto	C00036	Oxaloacetate
	C00036MM	C00036	Oxaloacetate
	C00037_b	C00037	Glycine
	C00037Cyto	C00037	Glycine
	C00037MM	C00037	Glycine
	C00040MM	C00040	Acyl-CoA
	C00041_b	C00041	L-Alanine
	C00041Cyto	C00041	L-Alanine
	C00041MM	C00041	L-Alanine
	C00042_b	C00042	Succinate
	C00042Cyto	C00042	Succinate
	C00042MM	C00042	Succinate
	C00044MM	C00044	GTP
	C00047_b	C00047	L-Lysine
	C00047Cyto	C00047	L-Lysine
	C00047MM	C00047	L-Lysine
	C00049_b	C00049	L-Aspartate
	C00049Cyto	C00049	L-Aspartate
	C00049MM	C00049	L-Aspartate
	C00051_b	C00051	Glutathione
	C00051Cyto	C00051	Glutathione
	C00051MM	C00051	Glutathione
	C00055MM	C00055	CMP
	C00059_b	C00059	Sulfate
	C00059Cyto	C00059	Sulfate
	C00059MM	C00059	Sulfate
	C00062_b	C00062	L-Arginine
	C00062Cyto	C00062	L-Arginine
	C00062MM	C00062	L-Arginine
	C00063MM	C00063	CTP
	C00064_b	C00064	L-Glutamine
	C00064Cyto	C00064	L-Glutamine
	C00064MM	C00064	L-Glutamine
	C00065_b	C00065	L-Serine
	C00065Cyto	C00065	L-Serine
	C00065MM	C00065	L-Serine
	C00068_b	C00068	Thiamin diphosphate
	C00068Cyto	C00068	Thiamin diphosphate
	C00068MM	C00068	Thiamin diphosphate
	C00073_b	C00073	L-Methionine
	C00073Cyto	C00073	L-Methionine
	C00073MM	C00073	L-Methionine
	C00074Cyto	C00074	Phosphoenolpyruvate
	C00074MM	C00074	Phosphoenolpyruvate
	C00075MM	C00075	UTP
	C00077Cyto	C00077	L-Ornithine
	C00077MM	C00077	L-Ornithine
	C00078_b	C00078	L-Tryptophan
	C00078Cyto	C00078	L-Tryptophan
	C00078MM	C00078	L-Tryptophan
	C00079_b	C00079	L-Phenylalanine
	C00079Cyto	C00079	L-Phenylalanine
	C00079MM	C00079	L-Phenylalanine
	C00080_b	C00080	H+
	C00080Cyto	C00080	H+
	C00080MM	C00080	H+
	C00081MM	C00081	ITP
	C00082_b	C00082	L-Tyrosine
	C00082Cyto	C00082	L-Tyrosine
	C00082MM	C00082	L-Tyrosine
	C00083MM	C00083	Malonyl-CoA
	C00084_b	C00084	Acetaldehyde
	C00084Cyto	C00084	Acetaldehyde
	C00084MM	C00084	Acetaldehyde
	C00086_b	C00086	Urea
	C00086Cyto	C00086	Urea
	C00086MM	C00086	Urea
	C00091MM	C00091	Succinyl-CoA
	C00093Cyto	C00093	sn-Glycerol 3-phosphate
	C00094_b	C00094	Sulfite
	C00094Cyto	C00094	Sulfite
	C00094MM	C00094	Sulfite
	C00097_b	C00097	L-Cysteine
	C00097Cyto	C00097	L-Cysteine
	C00097MM	C00097	L-Cysteine
	C00100MM	C00100	Propanoyl-CoA
	C00101MM	C00101	Tetrahydrofolate
	C00104MM	C00104	IDP
	C00111Cyto	C00111	Glycerone phosphate
	C00112_b	C00112	CDP
	C00112Cyto	C00112	CDP
	C00112MM	C00112	CDP
	C00116_b	C00116	Glycerol
	C00116Cyto	C00116	Glycerol
	C00116MM	C00116	Glycerol
	C00118Cyto	C00118	D-Glyceraldehyde 3-phosphate
	C00122_b	C00122	Fumarate
	C00122Cyto	C00122	Fumarate
	C00122MM	C00122	Fumarate
	C00123_b	C00123	L-Leucine
	C00123Cyto	C00123	L-Leucine
	C00123MM	C00123	L-Leucine
	C00125MM	C00125	Ferricytochrome c
	C00126MM	C00126	Ferrocytochrome c
	C00127MM	C00127	Glutathione disulfide
	C00131_b	C00131	dATP
	C00131Cyto	C00131	dATP
	C00131MM	C00131	dATP
	C00134_b	C00134	Putrescine
	C00134Cyto	C00134	Putrescine
	C00134MM	C00134	Putrescine
	C00135_b	C00135	L-Histidine
	C00135Cyto	C00135	L-Histidine
	C00135MM	C00135	L-Histidine
	C00136MM	C00136	Butanoyl-CoA
	C00141MM	C00141	3-Methyl-2-oxobutanoic acid
	C00143MM	C00143	5,10-Methylenetetrahydrofolate
	C00148_b	C00148	L-Proline
	C00148Cyto	C00148	L-Proline
	C00148MM	C00148	L-Proline
	C00149_b	C00149	(S)-Malate
	C00149Cyto	C00149	(S)-Malate
	C00149MM	C00149	(S)-Malate
	C00152_b	C00152	L-Asparagine
	C00152Cyto	C00152	L-Asparagine
	C00152MM	C00152	L-Asparagine
	C00154Cyto	C00154	Palmitoyl-CoA
	C00154MM	C00154	Palmitoyl-CoA
	C00157_b	C00157	Phosphatidylcholine
	C00157Cyto	C00157	Phosphatidylcholine
	C00157MM	C00157	Phosphatidylcholine
	C00158_b	C00158	Citrate
	C00158Cyto	C00158	Citrate
	C00158MM	C00158	Citrate
	C00163_b	C00163	Propanoate
	C00163Cyto	C00163	Propanoate
	C00163MM	C00163	Propanoate
	C00164Cyto	C00164	Acetoacetate
	C00164MM	C00164	Acetoacetate
	C00179MM	C00179	Agmatine
	C00183_b	C00183	L-Valine
	C00183Cyto	C00183	L-Valine
	C00183MM	C00183	L-Valine
	C00186_b	C00186	(S)-Lactate
	C00186Cyto	C00186	(S)-Lactate
	C00188_b	C00188	L-Threonine
	C00188Cyto	C00188	L-Threonine
	C00188MM	C00188	L-Threonine
	C00197Cyto	C00197	3-Phospho-D-glycerate
	C00206_b	C00206	dADP
	C00206Cyto	C00206	dADP
	C00206MM	C00206	dADP
	C00222MM	C00222	3-Oxopropanoate
	C00229MM	C00229	Acyl-carrier protein
	C00232MM	C00232	Succinate semialdehyde
	C00233MM	C00233	4-Methyl-2-oxopentanoate
	C00234MM	C00234	10-Formyltetrahydrofolate
	C00236Cyto	C00236	3-Phospho-D-glyceroyl phosphate
	C00246_b	C00246	Butanoic acid
	C00246Cyto	C00246	Butanoic acid
	C00246MM	C00246	Butanoic acid
	C00249_b	C00249	Hexadecanoic acid
	C00249Cyto	C00249	Hexadecanoic acid
	C00249MM	C00249	Hexadecanoic acid
	C00264MM	C00264	3-Oxoacyl-CoA
	C00267_b	C00267	alpha-D-Glucose
	C00267Cyto	C00267	alpha-D-Glucose
	C00269MM	C00269	CDP-diacylglycerol
	C00286_b	C00286	dGTP
	C00286Cyto	C00286	dGTP
	C00286MM	C00286	dGTP
	C00288_b	C00288	HCO3-
	C00288Cyto	C00288	HCO3-
	C00288MM	C00288	HCO3-
	C00311_b	C00311	Isocitrate
	C00311Cyto	C00311	Isocitrate
	C00311MM	C00311	Isocitrate
	C00318Cyto	C00318	L-Carnitine
	C00318MM	C00318	L-Carnitine
	C00320_b	C00320	Thiosulfate
	C00320Cyto	C00320	Thiosulfate
	C00320MM	C00320	Thiosulfate
	C00322_b	C00322	2-Oxoadipate
	C00322Cyto	C00322	2-Oxoadipate
	C00322MM	C00322	2-Oxoadipate
	C00327Cyto	C00327	L-Citrulline
	C00327MM	C00327	L-Citrulline
	C00332MM	C00332	Acetoacetyl-CoA
	C00334MM	C00334	4-Aminobutanoate
	C00344MM	C00344	Phosphatidylglycerol
	C00350_b	C00350	Phosphatidylethanolamine
	C00350Cyto	C00350	Phosphatidylethanolamine
	C00350MM	C00350	Phosphatidylethanolamine
	C00356MM	C00356	(S)-3-Hydroxy-3-methylglutaryl-CoA
	C00361_b	C00361	dGDP
	C00361Cyto	C00361	dGDP
	C00361MM	C00361	dGDP
	C00363_b	C00363	dTDP
	C00363Cyto	C00363	dTDP
	C00363MM	C00363	dTDP
	C00390MM	C00390	Ubiquinol
	C00399MM	C00399	Ubiquinone
	C00407_b	C00407	L-Isoleucine
	C00407Cyto	C00407	L-Isoleucine
	C00407MM	C00407	L-Isoleucine
	C00416MM	C00416	Phosphatidate
	C00417MM	C00417	cis-Aconitate
	C00430_b	C00430	5-Aminolevulinate
	C00430Cyto	C00430	5-Aminolevulinate
	C00430MM	C00430	5-Aminolevulinate
	C00445MM	C00445	5,10-Methenyltetrahydrofolate
	C00449MM	C00449	N6-(L-1,3-Dicarboxypropyl)-L-lysine
	C00458_b	C00458	dCTP
	C00458Cyto	C00458	dCTP
	C00458MM	C00458	dCTP
	C00459_b	C00459	dTTP
	C00459Cyto	C00459	dTTP
	C00459MM	C00459	dTTP
	C00527MM	C00527	Glutaryl-CoA
	C00546MM	C00546	Methylglyoxal
	C00630MM	C00630	2-Methylpropanoyl-CoA
	C00631Cyto	C00631	2-Phospho-D-glycerate
	C00640MM	C00640	(3S)-3-Hydroxyacyl-CoA
	C00658MM	C00658	trans-2,3-Dehydroacyl-CoA
	C00668Cyto	C00668	alpha-D-Glucose 6-phosphate
	C00671MM	C00671	(S)-3-Methyl-2-oxopentanoic acid
	C00681MM	C00681	1-Acyl-sn-glycerol 3-phosphate
	C00683MM	C00683	(S)-Methylmalonyl-CoA
	C00704MM	C00704	O2.-
	C00705_b	C00705	dCDP
	C00705Cyto	C00705	dCDP
	C00705MM	C00705	dCDP
	C00877MM	C00877	Crotonoyl-CoA
	C00931Cyto	C00931	Porphobilinogen
	C00956_b	C00956	L-2-Aminoadipate
	C00956Cyto	C00956	L-2-Aminoadipate
	C00956MM	C00956	L-2-Aminoadipate
	C00957MM	C00957	Mercaptopyruvate
	C01024Cyto	C01024	Hydroxymethylbilane
	C01051Cyto	C01051	UroporphyrinogenIII
	C01079Cyto	C01079	Protoporphyrinogen IX
	C01089_b	C01089	(R)-3-Hydroxybutanoate
	C01089Cyto	C01089	(R)-3-Hydroxybutanoate
	C01089MM	C01089	(R)-3-Hydroxybutanoate
	C01144MM	C01144	(S)-3-Hydroxybutanoyl-CoA
	C01165MM	C01165	L-Glutamate 5-semialdehyde
	C01209MM	C01209	Malonyl-[acyl-carrier protein]
	C01213MM	C01213	(R)-Methylmalonyl-CoA
	C01352Cyto	C01352	FADH2
	C01352MM	C01352	FADH2
	C01832MM	C01832	Lauroyl-CoA
	C01888MM	C01888	Aminoacetone
	C01944MM	C01944	Octanoyl-CoA
	C02191MM	C02191	Protoporphyrin
	C02593MM	C02593	Tetradecanoyl-CoA
	C02737_b	C02737	Phosphatidylserine
	C02737Cyto	C02737	Phosphatidylserine
	C02737MM	C02737	Phosphatidylserine
	C02939MM	C02939	3-Methylbutanoyl-CoA
	C02990Cyto	C02990	L-Palmitoylcarnitine
	C02990MM	C02990	L-Palmitoylcarnitine
	C03069MM	C03069	3-Methylcrotonyl-CoA
	C03221MM	C03221	2-trans-Dodecenoyl-CoA
	C03231MM	C03231	3-Methylglutaconyl-CoA
	C03263Cyto	C03263	CoproporphyrinogenIII
	C03287MM	C03287	L-Glutamyl 5-phosphate
	C03344MM	C03344	2-Methylacetoacetyl-CoA
	C03345MM	C03345	2-Methylbut-2-enoyl-CoA
	C03460MM	C03460	2-Methylprop-2-enoyl-CoA
	C03508MM	C03508	L-2-Amino-3-oxobutanoic acid
	C03892MM	C03892	Phosphatidylglycerophosphate
	C03912MM	C03912	(S)-1-Pyrroline-5-carboxylate
	C03939MM	C03939	Acetyl-[acyl-carrier protein]
	C04076MM	C04076	L-2-Aminoadipate 6-semialdehyde
	C04246MM	C04246	But-2-enoyl-[acyl-carrier protein]
	C04405MM	C04405	(2S,3S)-3-Hydroxy-2-methylbutanoyl-CoA
	C04618MM	C04618	(3R)-3-Hydroxybutanoyl-[acyl-carrier protein]
	C04619MM	C04619	(3R)-3-Hydroxydecanoyl-[acyl-carrier protein]
	C04620MM	C04620	(3R)-3-Hydroxyoctanoyl-[acyl-carrier protein]
	C04633MM	C04633	(3R)-3-Hydroxypalmitoyl-[acyl-carrier protein]
	C04688MM	C04688	(3R)-3-Hydroxytetradecanoyl-[acyl-carrier protein]
	C05125MM	C05125	2-(alpha-Hydroxyethyl)thiamine diphosphate
	C05223MM	C05223	Dodecanoyl-[acyl-carrier protein]
	C05258MM	C05258	(S)-3-Hydroxyhexadecanoyl-CoA
	C05259MM	C05259	3-Oxopalmitoyl-CoA
	C05260MM	C05260	(S)-3-Hydroxytetradecanoyl-CoA
	C05261MM	C05261	3-Oxotetradecanoyl-CoA
	C05262MM	C05262	(S)-3-Hydroxydodecanoyl-CoA
	C05263MM	C05263	3-Oxododecanoyl-CoA
	C05264MM	C05264	(S)-Hydroxydecanoyl-CoA
	C05265MM	C05265	3-Oxodecanoyl-CoA
	C05266MM	C05266	(S)-Hydroxyoctanoyl-CoA
	C05267MM	C05267	3-Oxooctanoyl-CoA
	C05268MM	C05268	(S)-Hydroxyhexanoyl-CoA
	C05269MM	C05269	3-Oxohexanoyl-CoA
	C05270MM	C05270	Hexanoyl-CoA
	C05271MM	C05271	trans-Hex-2-enoyl-CoA
	C05272MM	C05272	trans-Hexadec-2-enoyl-CoA
	C05273MM	C05273	trans-Tetradec-2-enoyl-CoA
	C05274MM	C05274	Decanoyl-CoA
	C05275MM	C05275	trans-Dec-2-enoyl-CoA
	C05276MM	C05276	trans-Oct-2-enoyl-CoA
	C05345Cyto	C05345	beta-D-Fructose 6-phosphate
	C05378Cyto	C05378	beta-D-Fructose 1,6-bisphosphate
	C05379MM	C05379	Oxalosuccinate
	C05381MM	C05381	3-Carboxy-1-hydroxypropyl-ThPP
	C05744MM	C05744	Acetoacetyl-[acp]
	C05745MM	C05745	Butyryl-[acp]
	C05746MM	C05746	3-Oxohexanoyl-[acp]
	C05747MM	C05747	(R)-3-Hydroxyhexanoyl-[acp]
	C05748MM	C05748	trans-Hex-2-enoyl-[acp]
	C05749MM	C05749	Hexanoyl-[acp]
	C05750MM	C05750	3-Oxooctanoyl-[acp]
	C05751MM	C05751	trans-Oct-2-enoyl-[acp]
	C05752MM	C05752	Octanoyl-[acp]
	C05753MM	C05753	3-Oxodecanoyl-[acp]
	C05754MM	C05754	trans-Dec-2-enoyl-[acp]
	C05755MM	C05755	Decanoyl-[acp]
	C05756MM	C05756	3-Oxododecanoyl-[acp]
	C05757MM	C05757	(R)-3-Hydroxydodecanoyl-[acp]
	C05758MM	C05758	trans-Dodec-2-enoyl-[acp]
	C05759MM	C05759	3-Oxotetradecanoyl-[acp]
	C05760MM	C05760	trans-Tetradec-2-enoyl-[acp]
	C05761MM	C05761	Tetradecanoyl-[acp]
	C05762MM	C05762	3-Oxohexadecanoyl-[acp]
	C05763MM	C05763	trans-Hexadec-2-enoyl-[acp]
	C05764MM	C05764	Hexadecanoyl-[acp]
	C05980MM	C05980	Cardiolipin
	C05983MM	C05983	Propinol adenylate
	C05993MM	C05993	Acetyl adenylate
	C06000MM	C06000	(S)-3-Hydroxyisobutyryl-CoA
	C06001MM	C06001	(S)-3-Hydroxyisobutyrate
	C06002MM	C06002	(S)-Methylmalonate semialdehyde
	C06157MM	C06157	[Dihydrolipoyllysine-residue succinyltransferase]
	C06423_b	C06423	Octanoic acid
	C06423MM	C06423	Octanoic acid
	C14818_b	C14818	Fe2+
	C14818Cyto	C14818	Fe2+
	C14818MM	C14818	Fe2+
	C14819MM	C14819	Fe3+
	C15972MM	C15972	Enzyme N6-(lipoyl)lysine
	C15973MM	C15973	Enzyme N6-(dihydrolipoyl)lysine
	C15974MM	C15974	3-Methyl-1-hydroxybutyl-ThPP
	C15975MM	C15975	[Dihydrolipoyllysine-residue (2-methylpropanoyl)transferase]
	C15976MM	C15976	2-Methyl-1-hydroxypropyl-ThPP
	C15977MM	C15977	[Dihydrolipoyllysine-residue (2-methylpropanoyl)transferase]
	C15978MM	C15978	2-Methyl-1-hydroxybutyl-ThPP
	C15979MM	C15979	[Dihydrolipoyllysine-residue (2-methylpropanoyl)transferase]
	C15980MM	C15980	(S)-2-Methylbutanoyl-CoA
	C16254MM	C16254	[Dihydrolipoyllysine-residue succinyltransferase]
	C16255MM	C16255	[Dihydrolipoyllysine-residue acetyltransferase]
