# Supplementary material for: A metabolic model of the mitochondrion and its use in modelling diseases of the tricarboxylic acid cycle
Source: BMC Syst Biol. 2011 Jun 29;5:102. doi: 10.1186/1752-0509-5-102 (PMC3152903; doi:10.1186/1752-0509-5-102)
Supplement: Additional file 3 — Applied constraints. Excel file detailing the constraints placed on the boundary conditions and the mitochondrial transport steps. [file 1752-0509-5-102-S3.XLSX]

## Sheet: Transport & Boundary Supplement
	Row	Identifier	Description	Equation	LB	UB
	1	Transporter1	Citrate carrier - Malate for citrate	C00158Cyto + C00149MM <=> C00158MM + C00149Cyto	-1000	0
	2	Transporter2	Citrate carrier - Malate for isocitrate	C00311MM + C00149Cyto <=> C00311Cyto + C00149MM	0	1000
	3	Transporter3	Citrate carrier - PEP for citrate	C00158MM + C00074Cyto <=> C00158Cyto + C00074MM	0	1000
	4	Transporter4	Citrate carrier - PEP for isocitrate	C00311MM + C00074Cyto <=> C00311Cyto + C00074MM	0	1000
	5	Transporter5	Citrate carrier - Citrate for Isocitrate	C00158MM + C00311Cyto <=> C00158Cyto + C00311MM	-1000	1000
	6	Transporter6	Phosphate carrier - Phosphate and H+ together	C00009MM + C00080MM <=> C00009Cyto + C00080Cyto	-1000	1000
	7	Transporter7	ADP/ATP carrier - ADP for ATP	C00008MM + C00002Cyto <=> C00008Cyto + C00002MM + C00080Cyto	-1000	1000
	8	Transporter8	UCP carrier - H+	C00080MM <=> C00080Cyto	-1000	0
	9	Transporter9	Dicarboxylate carrier - Malate for phosphate	C00149MM + C00009Cyto <=> C00149Cyto + C00009MM	0	1000
	10	Transporter10	Dicarboxylate carrier - Succinate for phosphate	C00042MM + C00009Cyto <=> C00042Cyto + C00009MM	-1000	1000
	11	Transporter11	Dicarboxylate carrier - Malate for sulphite	C00149MM + C00094Cyto <=> C00149Cyto + C00094MM	0	1000
	12	Transporter12	Dicarboxylate carrier - Malate for sulfate	C00149MM + C00059Cyto <=> C00149Cyto + C00059MM	0	1000
	13	Transporter13	Dicarboxylate carrier - Malate for thiosulfate	C00149MM + C00320Cyto <=> C00149Cyto + C00320MM	0	1000
	14	Transporter14	Dicarboxylate carrier - Succinate for sulphite	C00042MM + C00094Cyto <=> C00042Cyto + C00094MM	-1000	0
	15	Transporter15	Dicarboxylate carrier - Succinate for sulfate	C00042MM + C00059Cyto <=> C00042Cyto + C00059MM	-1000	0
	16	Transporter16	Dicarboxylate carrier - Succinate for thiosulfate	C00042MM + C00320Cyto <=> C00042Cyto + C00320MM	-1000	0
	17	Transporter17	Oxoglutarate carrier - Oxoglutarate for malate	C00026Cyto + C00149MM <=> C00026MM + C00149Cyto	-1000	0
	18	Transporter18	Aspartate/glutamate carrier - Glutamate and H+ for aspartate	C00049MM + C00025Cyto + C00080Cyto <=> C00049Cyto + C00025MM + C00080MM	-1000	1000
	19	Transporter19	Ornithine carrier - Ornithine for citrulline and H+	C00077MM + C00327Cyto + C00080Cyto <=> C00077Cyto + C00327MM + C00080MM	-1000	1000
	20	Transporter20	Ornithine carrier - Lysine for citrulline and H+	C00047MM + C00327Cyto + C00080Cyto <=> C00047Cyto + C00327MM + C00080MM	-1000	0
	21	Transporter21	Ornithine carrier - Arginine for citrulline and H+	C00062MM + C00327Cyto + C00080Cyto <=> C00062Cyto + C00327MM + C00080MM	-1000	0
	22	Transporter22	Ornithine carrier - Ornithine for lysine and H+	C00077MM + C00047Cyto + C00080Cyto <=> C00077Cyto + C00047MM + C00080MM	0	1000
	23	Transporter23	Ornithine carrier - Ornithine for arginine and H+	C00077MM + C00062Cyto + C00080Cyto <=> C00077Cyto + C00062MM + C00080MM	0	1000
	24	Transporter24	Ornithine carrier - Lysine for arginine and H+	C00047MM + C00062Cyto + C00080Cyto <=> C00047Cyto + C00062MM + C00080MM	-1000	1000
	25	Transporter25	Ornithine carrier - L-Lysine for H+	C00047MM + C00080Cyto <=> C00047Cyto + C00080MM	-1000	0
	26	Transporter26	Ornithine carrier - L-Ornithine for H+	C00077MM + C00080Cyto <=> C00077Cyto + C00080MM	-1000	1000
	27	Transporter27	Ornithine carrier - L-Arginine for H+	C00062MM + C00080Cyto <=> C00062Cyto + C00080MM	-1000	0
	28	Transporter28	Ornithine carrier - L-Citrulline for H+	C00327MM + C00080Cyto <=> C00327Cyto + C00080MM	0	1000
	29	Transporter29	Graves disease carrier - CoA	C00010MM <=> C00010Cyto	-1000	0
	30	Transporter30	Glutamate carrier - Glutamate and H+	C00025MM + C00080MM <=> C00025Cyto + C00080Cyto	-1000	0
	31	Transporter31	deoxynucleotide carrier - dATP	C00131MM <=> C00131Cyto	-1000	0
	32	Transporter32	deoxynucleotide carrier - dGTP	C00286MM <=> C00286Cyto	-1000	0
	33	Transporter33	deoxynucleotide carrier - dCTP	C00458MM <=> C00458Cyto	-1000	0
	34	Transporter34	deoxynucleotide carrier - dTTP	C00459MM <=> C00459Cyto	-1000	0
	35	Transporter35	deoxynucleotide carrier - dADP	C00206MM <=> C00206Cyto	-1000	0
	36	Transporter36	deoxynucleotide carrier - dGDP	C00361MM <=> C00361Cyto	-1000	0
	37	Transporter37	deoxynucleotide carrier - dCDP	C00705MM <=> C00705Cyto	-1000	0
	38	Transporter38	deoxynucleotide carrier - dTDP	C00363MM <=> C00363Cyto	-1000	0
	39	Transporter39	deoxynucleotide carrier - ADP	C00008MM <=> C00008Cyto	-1000	0
	40	Transporter40	deoxynucleotide carrier - GDP	C00035MM <=> C00035Cyto	-1000	0
	41	Transporter41	deoxynucleotide carrier - UDP	C00015MM <=> C00015Cyto	-1000	0
	42	Transporter42	deoxynucleotide carrier - CDP	C00112MM <=> C00112Cyto	-1000	0
	43	Transporter43	Slc25a19 carrier - ThPP	C00068MM <=> C00068Cyto	-1000	0
	44	Transporter44	carnitine carrier - Carnitine out, palmitoyl/acyl carnitine in	C00318MM + C02990Cyto <=> C00318Cyto + C02990MM	0	1000
	45	Transporter45	carnitine carrier - Carnitine out	C00318MM <=> C00318Cyto	0	1000
	46	Transporter46	oxodicarboxylate carrier - Oxoadipate for oxoglutarate	C00322MM + C00026Cyto <=> C00322Cyto + C00026MM	-1000	0
	47	Transporter47	oxodicarboxylate carrier - 2-aminoadipate for oxoglutarate	C00956MM + C00026Cyto <=> C00956Cyto + C00026MM	-1000	0
	48	Transporter48	oxodicarboxylate carrier - citrate for oxoglutarate	C00158MM + C00026Cyto <=> C00158Cyto + C00026MM	-1000	0
	49	Transporter49	oxodicarboxylate carrier - oxaloacetate for oxoglutarate	C00036MM + C00026Cyto <=> C00036Cyto + C00026MM	-1000	0
	50	Transporter50	Unknown pyruvate carrier - Pyruvate	C00022MM + C00080MM <=> C00022Cyto + C00080Cyto	-1000	0
	51	Transporter51	Unknown carrier - NAD+	C00003MM <=> C00003Cyto	-1000	1000
	52	Transporter52	Diffusion - CO2	C00011MM <=> C00011Cyto	-1000	1000
	53	Transporter53	Diffusion - H2O	C00001MM <=> C00001Cyto	-1000	1000
	54	Transporter54	Diffusion - Oxygen	C00007MM <=> C00007Cyto	-1000	0
	55	Transporter55	Diffusion - Glycerol	C00116MM <=> C00116Cyto	-1000	1000
	56	Transporter56	Diffusion - Ethanal	C00084MM <=> C00084Cyto	-1000	1000
	57	Transporter57	FAD carrier - FAD	C00016MM <=> C00016Cyto	-1000	1000
	58	Transporter58	Phosphatidylserine carrier - Phosphatidylserine	C02737MM <=> C02737Cyto	-1000	0
	59	Transporter59	Phosphatidylcholine carrier - Phosphatidylcholine	C00157MM <=> C00157Cyto	-1000	0
	60	Transporter60	Phosphatidylethanolamine carrier - Phosphatidylethanolamine	C00350MM + C00080MM <=> C00350Cyto	-1000	0
	61	Transporter61	Diffusion? - Propanoate	C00163MM <=> C00163Cyto	-1000	1000
	62	Transporter62	Diffusion? - Butanoic acid	C00246MM <=> C00246Cyto	-1000	1000
	63	Transporter63	MitoFerrin carrier - Fe2+	C14818MM <=> C14818Cyto	-1000	1000
	64	Transporter64	Unknown amino acid carrier - L-Asparagine	C00152MM <=> C00152Cyto	-1000	1000
	65	Transporter65	Unknown amino acid carrier - L-Cysteine	C00097MM <=> C00097Cyto	-1000	1000
	66	Transporter66	Unknown amino acid carrier - L-Glutamine	C00064MM <=> C00064Cyto	-1000	1000
	67	Transporter67	Unknown amino acid carrier - L-Proline	C00148MM <=> C00148Cyto	-1000	1000
	68	Transporter68	Unknown amino acid carrier - L-Tyrosine	C00082MM <=> C00082Cyto	-1000	1000
	69	Transporter69	Unknown amino acid carrier - L-Histidine	C00135MM <=> C00135Cyto	-1000	1000
	70	Transporter70	Unknown amino acid carrier - L-Methionine	C00073MM <=> C00073Cyto	-1000	1000
	71	Transporter71	Unknown amino acid carrier - L-Phenylalanine	C00079MM <=> C00079Cyto	-1000	1000
	72	Transporter72	Unknown amino acid carrier - L-Tryptophan	C00078MM <=> C00078Cyto	-1000	1000
	73	Transporter73	Unknown amino acid carrier - Glycine	C00037MM <=> C00037Cyto	-1000	1000
	74	Transporter74	Unknown amino acid carrier - L-Isoleucine	C00407MM <=> C00407Cyto	-1000	1000
	75	Transporter75	Unknown amino acid carrier - L-Leucine	C00123MM <=> C00123Cyto	-1000	1000
	76	Transporter76	Unknown amino acid carrier - L-Valine	C00183MM <=> C00183Cyto	-1000	1000
	77	Transporter77	Unknown carrier - Glutathione	C00051MM <=> C00051Cyto	-1000	1000
	78	Transporter78	Unknown carrier - 5-Aminolevulinate	C00430MM + C00080MM <=> C00430Cyto	-1000	1000
	79	Transporter79	Unknown carrier - (R)-3-Hydroxybutanoate	C01089MM <=> C01089Cyto	-1000	1000
	80	Transporter80	Unknown carrier - Urea	C00086MM <=> C00086Cyto	0	1000
	81	Transporter81	Unknown carrier - Fumarate	C00122MM <=> C00122Cyto	0	1000
	82	Transporter82	Unknown carrier - Acetoacetate	C00164MM <=> C00164Cyto	-1000	1000
	83	Transporter83	Biomass	C00000MM <=> C00000Cyto	0	1000
	84	Transporter84	Unknown carrier - HCO3-	C00288MM <=> C00288Cyto	-1000	1000
	85	Transporter85	Diffusion? - NH3	C00014MM <=> C00014Cyto	-1000	0
	86	Transporter86	Putrescine	C00134MM <=> C00134Cyto	-1000	1000
	87	Transporter87	L-Alanine	C00041MM <=> C00041Cyto	-1000	1000
	88	Transporter88	L-Serine	C00065MM <=> C00065Cyto	-1000	1000
	89	Transporter89	L-Threonine	C00188MM <=> C00188Cyto	-1000	1000
	Row	Identifier	Description	Equation	LB	UB	Species/Tissue	PubMed ID
	1	Boundary1	CO2	C00011_b <=> C00011Cyto	-1000	1000
	2	Boundary2	FAD	C00016_b <=> C00016Cyto	-1000	1000
	3	Boundary3	Oxygen	C00007_b <=> C00007Cyto	-1000	19.8	Rat heart	9486263
	4	Boundary4	Glutathione	C00051_b <=> C00051Cyto	-1000	1000
	5	Boundary5	L-Arginine	C00062_b <=> C00062Cyto	-1000	0.0068	Rat heart	690905
	6	Boundary6	L-Lysine	C00047_b <=> C00047Cyto	-1000	0.0298	Rat heart	690905
	7	Boundary7	L-Glutamate	C00025_b <=> C00025Cyto	-1000	0
	8	Boundary8	L-Proline	C00148_b <=> C00148Cyto	-1000	0.0044	Rat heart	690905
	9	Boundary9	Fe2+	C14818_b <=> C14818Cyto	-1000	1000
	10	Boundary10	L-Aspartate	C00049_b <=> C00049Cyto	-1000	0.1524	Human heart	11557236
	11	Boundary11	Glycine	C00037_b <=> C00037Cyto	-1000	0.0089	Rat heart	690905
	12	Boundary12	L-Tyrosine	C00082_b <=> C00082Cyto	-1000	0.0108	Rat heart	690905
	13	Boundary13	L-Asparagine	C00152_b <=> C00152Cyto	-1000	1000
	14	Boundary14	L-Methionine	C00073_b <=> C00073Cyto	-1000	0.005	Rat heart	690905
	15	Boundary15	L-Phenylalanine	C00079_b <=> C00079Cyto	-1000	0.0121	Rat heart	690905
	16	Boundary16	L-Tryptophan	C00078_b <=> C00078Cyto	-1000	0.008	Rat heart	690905
	17	Boundary17	L-Histidine	C00135_b <=> C00135Cyto	-1000	0.0098	Rat heart	690905
	18	Boundary18	L-Glutamine	C00064_b <=> C00064Cyto	-1000	0.8	Rat heart	11968138
	19	Boundary19	5-Aminolevulinate	C00430_b <=> C00430Cyto	-1000	0
	20	Boundary20	L-Cysteine	C00097_b <=> C00097Cyto	-1000	0.001	Rat heart	690905
	21	Boundary21	Phosphatidylcholine	C00157_b <=> C00157Cyto	-1000	1000
	22	Boundary22	Phosphatidylserine	C02737_b <=> C02737Cyto	-1000	1000
	23	Boundary23	Phosphatidylethanolamine	C00350_b <=> C00350Cyto	-1000	1000
	24	Boundary24	alpha-D-Glucose	C00267_b <=> C00267Cyto	-1000	0.9	Human heart	UB: 1601987, 8182160
	25	Boundary25	Glycerol	C00116_b <=> C00116Cyto	-1000	1000
	26	Boundary26	Propanoate	C00163_b <=> C00163Cyto	-1000	0
	27	Boundary27	Sulfate	C00059_b <=> C00059Cyto	-1000	1000
	28	Boundary28	Sulfite	C00094_b <=> C00094Cyto	-1000	1000
	29	Boundary29	Thiosulfate	C00320_b <=> C00320Cyto	-1000	1000
	30	Boundary30	Succinate	C00042_b <=> C00042Cyto	-1000	0
	31	Boundary31	(S)-Malate	C00149_b <=> C00149Cyto	-1000	0
	32	Boundary32	Isocitrate	C00311_b <=> C00311Cyto	-1000	0
	33	Boundary33	Citrate	C00158_b <=> C00158Cyto	-1000	0
	34	Boundary34	Butanoic acid	C00246_b <=> C00246Cyto	-1000	0.006	Rat brain	11746406
	35	Boundary35	Oxaloacetate	C00036_b <=> C00036Cyto	-1000	0
	36	Boundary36	L-2-Aminoadipate	C00956_b <=> C00956Cyto	-1000	1000
	37	Boundary37	2-Oxoadipate	C00322_b <=> C00322Cyto	-1000	1000
	38	Boundary38	CoA	C00010_b <=> C00010Cyto	-1000	1000
	39	Boundary39	H2O	C00001_b <=> C00001Cyto	-1000	1000
	40	Boundary40	(R)-3-Hydroxybutanoate	C01089_b + C00080_b <=> C01089Cyto + C00080Cyto	0	0.7	Lamb heart	11356176
	41	Boundary41	Urea	C00086_b <=> C00086Cyto	-1000	1000
	42	Boundary42	Orthophosphate	C00009_b <=> C00009Cyto	-1000	1000
	43	Boundary43	Thiamin diphosphate	C00068_b <=> C00068Cyto	-1000	1000
	44	Boundary44	Biomass	C00000_b <=> C00000Cyto	-1000	0
	45	Boundary45	NAD+	C00003_b <=> C00003Cyto	-1000	1000
	46	Boundary46	ADP	C00008_b <=> C00008Cyto	-1000	1000
	47	Boundary47	UDP	C00015_b <=> C00015Cyto	-1000	1000
	48	Boundary48	2-Oxoglutarate	C00026_b <=> C00026Cyto	-1000	0
	49	Boundary49	GDP	C00035_b <=> C00035Cyto	-1000	1000
	50	Boundary50	CDP	C00112_b <=> C00112Cyto	-1000	1000
	51	Boundary51	dATP	C00131_b <=> C00131Cyto	-1000	1000
	52	Boundary52	dADP	C00206_b <=> C00206Cyto	-1000	1000
	53	Boundary53	dGTP	C00286_b <=> C00286Cyto	-1000	1000
	54	Boundary54	dGDP	C00361_b <=> C00361Cyto	-1000	1000
	55	Boundary55	dTDP	C00363_b <=> C00363Cyto	-1000	1000
	56	Boundary56	dCTP	C00458_b <=> C00458Cyto	-1000	1000
	57	Boundary57	dTTP	C00459_b <=> C00459Cyto	-1000	1000
	58	Boundary58	dCDP	C00705_b <=> C00705Cyto	-1000	1000
	59	Boundary59	ATP	C00002_b <=> C00002Cyto	-1000	0
	60	Boundary60	H+	C00080_b <=> C00080Cyto	-1000	0
	61	Boundary61	L-Isoleucine	C00407_b <=> C00407Cyto	-1000	0.0039	Rat heart	690905
	62	Boundary62	L-Leucine	C00123_b <=> C00123Cyto	-1000	0.0159	Rat heart	690905
	63	Boundary63	L-Valine	C00183_b <=> C00183Cyto	-1000	0.0106	Rat heart	690905
	64	Boundary64	Acetaldehyde	C00084_b <=> C00084Cyto	-1000	0
	65	Boundary65	Hexadecanoic acid	C00249_b + C00080_b <=> C00249Cyto + C00080Cyto	-1000	1	Rabbit heart	17751291
	66	Boundary66	(S)-Lactate	C00186_b + C00080_b <=> C00186Cyto + C00080Cyto	-1000	0.575	Dog Heart	7739243
	67	Boundary67	Fumarate	C00122_b <=> C00122Cyto	-1000	0
	68	Boundary68	Octanoic acid	C06423_b <=> C06423MM	-1000	1000
	69	Boundary69	HCO3-	C00288_b <=> C00288Cyto	-1000	0.0198	To allow maximum degration of leucine and isoleucine
	70	Boundary70	Putrescine	C00134_b <=> C00134Cyto	-1000	1000
	71	Boundary71	L-Alanine	C00041_b <=> C00041Cyto	-1000	1000
	72	Boundary72	L-Serine	C00065_b <=> C00065Cyto	-1000	0.0166	Rat heart	690905
	73	Boundary73	L-Threonine	C00188_b <=> C00188Cyto	-1000	0.0119	Rat heart	690905
