# Supplementary material for: A metabolic model of the mitochondrion and its use in modelling diseases of the tricarboxylic acid cycle
Source: BMC Syst Biol. 2011 Jun 29;5:102. doi: 10.1186/1752-0509-5-102 (PMC3152903; doi:10.1186/1752-0509-5-102)
Supplement: Additional file 4 — iAS253 metabolic model in SBML format. XML file of the iAS253 model, in SBML format. Boundary constraints and biomass pseudo reactions are included. [file 1752-0509-5-102-S4.XML]

<?xml version="1.0" encoding="UTF-8"?>
<sbml xmlns="http://www.sbml.org/sbml/level2" level="2" version="1" xmlns:html="http://www.w3.org/1999/xhtml">
<model id="iAS253" name="iAS253">
<notes>
<body xmlns="http://www.w3.org/1999/xhtml">
<p> Created by Anthony C. Smith (Mon Mar 14 11:03:11 2011) MRC - Mitochondrial Biology Unit, Cambridge, UK. acs@mrc-mbu.cam.ac.uk</p>
<p> This metabolic network is a stocihiometric model of a human heart mitochondrion. Identifiers are KEGG Ids.</p>
</body>
</notes>
<listOfUnitDefinitions>
<unitDefinition id="mumol_per_gDW_per_min">
<listOfUnits>
<unit kind="mole" scale="-3" multiplier="1" offset="0" />
<unit kind="gram" exponent="-1" multiplier="1" offset="0" />
<unit kind="second" multiplier="0.0167" exponent="-1" offset="0" />
</listOfUnits>
</unitDefinition>
</listOfUnitDefinitions>
<listOfCompartments>
<compartment id="Mitochondrion" name="Mitochondrion" size="1"/>
<compartment id="Cytosol" name="Cytosol" size="1"/>
<compartment id="External" name="External" size="1"/>
</listOfCompartments>
<listOfSpecies> 
<species id="C00000Cyto" name="C00000Cyto Biomass" compartment="Cytosol"/>
<species id="C00001Cyto" name="C00001Cyto H2O" compartment="Cytosol"/>
<species id="C00002Cyto" name="C00002Cyto ATP" compartment="Cytosol"/>
<species id="C00003Cyto" name="C00003Cyto NAD+" compartment="Cytosol"/>
<species id="C00004Cyto" name="C00004Cyto NADH" compartment="Cytosol"/>
<species id="C00007Cyto" name="C00007Cyto Oxygen" compartment="Cytosol"/>
<species id="C00008Cyto" name="C00008Cyto ADP" compartment="Cytosol"/>
<species id="C00009Cyto" name="C00009Cyto Orthophosphate" compartment="Cytosol"/>
<species id="C00010Cyto" name="C00010Cyto CoA" compartment="Cytosol"/>
<species id="C00011Cyto" name="C00011Cyto CO2" compartment="Cytosol"/>
<species id="C00013Cyto" name="C00013Cyto Diphosphate" compartment="Cytosol"/>
<species id="C00015Cyto" name="C00015Cyto UDP" compartment="Cytosol"/>
<species id="C00016Cyto" name="C00016Cyto FAD" compartment="Cytosol"/>
<species id="C00020Cyto" name="C00020Cyto AMP" compartment="Cytosol"/>
<species id="C00022Cyto" name="C00022Cyto Pyruvate" compartment="Cytosol"/>
<species id="C00025Cyto" name="C00025Cyto L-Glutamate" compartment="Cytosol"/>
<species id="C00026Cyto" name="C00026Cyto 2-Oxoglutarate" compartment="Cytosol"/>
<species id="C00035Cyto" name="C00035Cyto GDP" compartment="Cytosol"/>
<species id="C00036Cyto" name="C00036Cyto Oxaloacetate" compartment="Cytosol"/>
<species id="C00037Cyto" name="C00037Cyto Glycine" compartment="Cytosol"/>
<species id="C00042Cyto" name="C00042Cyto Succinate" compartment="Cytosol"/>
<species id="C00047Cyto" name="C00047Cyto L-Lysine" compartment="Cytosol"/>
<species id="C00049Cyto" name="C00049Cyto L-Aspartate" compartment="Cytosol"/>
<species id="C00051Cyto" name="C00051Cyto Glutathione" compartment="Cytosol"/>
<species id="C00059Cyto" name="C00059Cyto Sulfate" compartment="Cytosol"/>
<species id="C00062Cyto" name="C00062Cyto L-Arginine" compartment="Cytosol"/>
<species id="C00064Cyto" name="C00064Cyto L-Glutamine" compartment="Cytosol"/>
<species id="C00068Cyto" name="C00068Cyto Thiamin diphosphate" compartment="Cytosol"/>
<species id="C00073Cyto" name="C00073Cyto L-Methionine" compartment="Cytosol"/>
<species id="C00074Cyto" name="C00074Cyto Phosphoenolpyruvate" compartment="Cytosol"/>
<species id="C00077Cyto" name="C00077Cyto L-Ornithine" compartment="Cytosol"/>
<species id="C00078Cyto" name="C00078Cyto L-Tryptophan" compartment="Cytosol"/>
<species id="C00079Cyto" name="C00079Cyto L-Phenylalanine" compartment="Cytosol"/>
<species id="C00080Cyto" name="C00080Cyto H+" compartment="Cytosol"/>
<species id="C00082Cyto" name="C00082Cyto L-Tyrosine" compartment="Cytosol"/>
<species id="C00084Cyto" name="C00084Cyto Acetaldehyde" compartment="Cytosol"/>
<species id="C00086Cyto" name="C00086Cyto Urea" compartment="Cytosol"/>
<species id="C00093Cyto" name="C00093Cyto sn-Glycerol 3-phosphate" compartment="Cytosol"/>
<species id="C00094Cyto" name="C00094Cyto Sulfite" compartment="Cytosol"/>
<species id="C00097Cyto" name="C00097Cyto L-Cysteine" compartment="Cytosol"/>
<species id="C00111Cyto" name="C00111Cyto Glycerone phosphate" compartment="Cytosol"/>
<species id="C00112Cyto" name="C00112Cyto CDP" compartment="Cytosol"/>
<species id="C00116Cyto" name="C00116Cyto Glycerol" compartment="Cytosol"/>
<species id="C00118Cyto" name="C00118Cyto D-Glyceraldehyde 3-phosphate" compartment="Cytosol"/>
<species id="C00122Cyto" name="C00122Cyto Fumarate" compartment="Cytosol"/>
<species id="C00123Cyto" name="C00123Cyto L-Leucine" compartment="Cytosol"/>
<species id="C00131Cyto" name="C00131Cyto dATP" compartment="Cytosol"/>
<species id="C00135Cyto" name="C00135Cyto L-Histidine" compartment="Cytosol"/>
<species id="C00148Cyto" name="C00148Cyto L-Proline" compartment="Cytosol"/>
<species id="C00149Cyto" name="C00149Cyto (S)-Malate" compartment="Cytosol"/>
<species id="C00152Cyto" name="C00152Cyto L-Asparagine" compartment="Cytosol"/>
<species id="C00154Cyto" name="C00154Cyto Palmitoyl-CoA" compartment="Cytosol"/>
<species id="C00157Cyto" name="C00157Cyto Phosphatidylcholine" compartment="Cytosol"/>
<species id="C00158Cyto" name="C00158Cyto Citrate" compartment="Cytosol"/>
<species id="C00163Cyto" name="C00163Cyto Propanoate" compartment="Cytosol"/>
<species id="C00164Cyto" name="C00164Cyto Acetoacetate" compartment="Cytosol"/>
<species id="C00183Cyto" name="C00183Cyto L-Valine" compartment="Cytosol"/>
<species id="C00186Cyto" name="C00186Cyto (S)-Lactate" compartment="Cytosol"/>
<species id="C00197Cyto" name="C00197Cyto 3-Phospho-D-glycerate" compartment="Cytosol"/>
<species id="C00206Cyto" name="C00206Cyto dADP" compartment="Cytosol"/>
<species id="C00236Cyto" name="C00236Cyto 3-Phospho-D-glyceroyl phosphate" compartment="Cytosol"/>
<species id="C00246Cyto" name="C00246Cyto Butanoic acid" compartment="Cytosol"/>
<species id="C00249Cyto" name="C00249Cyto Hexadecanoic acid" compartment="Cytosol"/>
<species id="C00267Cyto" name="C00267Cyto alpha-D-Glucose" compartment="Cytosol"/>
<species id="C00286Cyto" name="C00286Cyto dGTP" compartment="Cytosol"/>
<species id="C00311Cyto" name="C00311Cyto Isocitrate" compartment="Cytosol"/>
<species id="C00318Cyto" name="C00318Cyto L-Carnitine" compartment="Cytosol"/>
<species id="C00320Cyto" name="C00320Cyto Thiosulfate" compartment="Cytosol"/>
<species id="C00322Cyto" name="C00322Cyto 2-Oxoadipate" compartment="Cytosol"/>
<species id="C00327Cyto" name="C00327Cyto L-Citrulline" compartment="Cytosol"/>
<species id="C00350Cyto" name="C00350Cyto Phosphatidylethanolamine" compartment="Cytosol"/>
<species id="C00361Cyto" name="C00361Cyto dGDP" compartment="Cytosol"/>
<species id="C00363Cyto" name="C00363Cyto dTDP" compartment="Cytosol"/>
<species id="C00407Cyto" name="C00407Cyto L-Isoleucine" compartment="Cytosol"/>
<species id="C00430Cyto" name="C00430Cyto 5-Aminolevulinate" compartment="Cytosol"/>
<species id="C00458Cyto" name="C00458Cyto dCTP" compartment="Cytosol"/>
<species id="C00459Cyto" name="C00459Cyto dTTP" compartment="Cytosol"/>
<species id="C00631Cyto" name="C00631Cyto 2-Phospho-D-glycerate" compartment="Cytosol"/>
<species id="C00668Cyto" name="C00668Cyto alpha-D-Glucose 6-phosphate" compartment="Cytosol"/>
<species id="C00705Cyto" name="C00705Cyto dCDP" compartment="Cytosol"/>
<species id="C00956Cyto" name="C00956Cyto L-2-Aminoadipate" compartment="Cytosol"/>
<species id="C01079Cyto" name="C01079Cyto Protoporphyrinogen IX" compartment="Cytosol"/>
<species id="C01089Cyto" name="C01089Cyto (R)-3-Hydroxybutanoate" compartment="Cytosol"/>
<species id="C02737Cyto" name="C02737Cyto Phosphatidylserine" compartment="Cytosol"/>
<species id="C02990Cyto" name="C02990Cyto L-Palmitoylcarnitine" compartment="Cytosol"/>
<species id="C05345Cyto" name="C05345Cyto beta-D-Fructose 6-phosphate" compartment="Cytosol"/>
<species id="C05378Cyto" name="C05378Cyto beta-D-Fructose 1,6-bisphosphate" compartment="Cytosol"/>
<species id="C14818Cyto" name="C14818Cyto Fe2+" compartment="Cytosol"/>
<species id="C00000MM" name="C00000MM Biomass" compartment="Mitochondrion"/>
<species id="C00001MM" name="C00001MM H2O" compartment="Mitochondrion"/>
<species id="C00002MM" name="C00002MM ATP" compartment="Mitochondrion"/>
<species id="C00003MM" name="C00003MM NAD+" compartment="Mitochondrion"/>
<species id="C00004MM" name="C00004MM NADH" compartment="Mitochondrion"/>
<species id="C00005MM" name="C00005MM NADPH" compartment="Mitochondrion"/>
<species id="C00006MM" name="C00006MM NADP+" compartment="Mitochondrion"/>
<species id="C00007MM" name="C00007MM Oxygen" compartment="Mitochondrion"/>
<species id="C00008MM" name="C00008MM ADP" compartment="Mitochondrion"/>
<species id="C00009MM" name="C00009MM Orthophosphate" compartment="Mitochondrion"/>
<species id="C00010MM" name="C00010MM CoA" compartment="Mitochondrion"/>
<species id="C00011MM" name="C00011MM CO2" compartment="Mitochondrion"/>
<species id="C00013MM" name="C00013MM Pyrophosphate" compartment="Mitochondrion"/>
<species id="C00014MM" name="C00014MM NH3" compartment="Mitochondrion"/>
<species id="C00015MM" name="C00015MM UDP" compartment="Mitochondrion"/>
<species id="C00016MM" name="C00016MM FAD" compartment="Mitochondrion"/>
<species id="C00020MM" name="C00020MM AMP" compartment="Mitochondrion"/>
<species id="C00022MM" name="C00022MM Pyruvate" compartment="Mitochondrion"/>
<species id="C00024MM" name="C00024MM Acetyl-CoA" compartment="Mitochondrion"/>
<species id="C00025MM" name="C00025MM L-Glutamate" compartment="Mitochondrion"/>
<species id="C00026MM" name="C00026MM 2-Oxoglutarate" compartment="Mitochondrion"/>
<species id="C00027MM" name="C00027MM H2O2" compartment="Mitochondrion"/>
<species id="C00032MM" name="C00032MM Heme" compartment="Mitochondrion"/>
<species id="C00033MM" name="C00033MM Acetate" compartment="Mitochondrion"/>
<species id="C00035MM" name="C00035MM GDP" compartment="Mitochondrion"/>
<species id="C00036MM" name="C00036MM Oxaloacetate" compartment="Mitochondrion"/>
<species id="C00037MM" name="C00037MM Glycine" compartment="Mitochondrion"/>
<species id="C00040MM" name="C00040MM Acyl-CoA" compartment="Mitochondrion"/>
<species id="C00041MM" name="C00041MM L-Alanine" compartment="Mitochondrion"/>
<species id="C00042MM" name="C00042MM Succinate" compartment="Mitochondrion"/>
<species id="C00044MM" name="C00044MM GTP" compartment="Mitochondrion"/>
<species id="C00047MM" name="C00047MM L-Lysine" compartment="Mitochondrion"/>
<species id="C00049MM" name="C00049MM L-Aspartate" compartment="Mitochondrion"/>
<species id="C00051MM" name="C00051MM Glutathione" compartment="Mitochondrion"/>
<species id="C00055MM" name="C00055MM CMP" compartment="Mitochondrion"/>
<species id="C00059MM" name="C00059MM Sulfate" compartment="Mitochondrion"/>
<species id="C00062MM" name="C00062MM L-Arginine" compartment="Mitochondrion"/>
<species id="C00063MM" name="C00063MM CTP" compartment="Mitochondrion"/>
<species id="C00064MM" name="C00064MM L-Glutamine" compartment="Mitochondrion"/>
<species id="C00065MM" name="C00065MM L-Serine" compartment="Mitochondrion"/>
<species id="C00068MM" name="C00068MM Thiamin diphosphate" compartment="Mitochondrion"/>
<species id="C00073MM" name="C00073MM L-Methionine" compartment="Mitochondrion"/>
<species id="C00074MM" name="C00074MM Phosphoenolpyruvate" compartment="Mitochondrion"/>
<species id="C00075MM" name="C00075MM UTP" compartment="Mitochondrion"/>
<species id="C00077MM" name="C00077MM L-Ornithine" compartment="Mitochondrion"/>
<species id="C00078MM" name="C00078MM L-Tryptophan" compartment="Mitochondrion"/>
<species id="C00079MM" name="C00079MM L-Phenylalanine" compartment="Mitochondrion"/>
<species id="C00080MM" name="C00080MM H+" compartment="Mitochondrion"/>
<species id="C00081MM" name="C00081MM ITP" compartment="Mitochondrion"/>
<species id="C00082MM" name="C00082MM L-Tyrosine" compartment="Mitochondrion"/>
<species id="C00083MM" name="C00083MM Malonyl-CoA" compartment="Mitochondrion"/>
<species id="C00084MM" name="C00084MM Acetaldehyde" compartment="Mitochondrion"/>
<species id="C00086MM" name="C00086MM Urea" compartment="Mitochondrion"/>
<species id="C00091MM" name="C00091MM Succinyl-CoA" compartment="Mitochondrion"/>
<species id="C00094MM" name="C00094MM Sulfite" compartment="Mitochondrion"/>
<species id="C00097MM" name="C00097MM L-Cysteine" compartment="Mitochondrion"/>
<species id="C00100MM" name="C00100MM Propanoyl-CoA" compartment="Mitochondrion"/>
<species id="C00101MM" name="C00101MM Tetrahydrofolate" compartment="Mitochondrion"/>
<species id="C00104MM" name="C00104MM IDP" compartment="Mitochondrion"/>
<species id="C00112MM" name="C00112MM CDP" compartment="Mitochondrion"/>
<species id="C00116MM" name="C00116MM Glycerol" compartment="Mitochondrion"/>
<species id="C00122MM" name="C00122MM Fumarate" compartment="Mitochondrion"/>
<species id="C00123MM" name="C00123MM L-Leucine" compartment="Mitochondrion"/>
<species id="C00125MM" name="C00125MM Ferricytochrome c" compartment="Mitochondrion"/>
<species id="C00126MM" name="C00126MM Ferrocytochrome c" compartment="Mitochondrion"/>
<species id="C00127MM" name="C00127MM Glutathione disulfide" compartment="Mitochondrion"/>
<species id="C00131MM" name="C00131MM dATP" compartment="Mitochondrion"/>
<species id="C00134MM" name="C00134MM Putrescine" compartment="Mitochondrion"/>
<species id="C00135MM" name="C00135MM L-Histidine" compartment="Mitochondrion"/>
<species id="C00136MM" name="C00136MM Butanoyl-CoA" compartment="Mitochondrion"/>
<species id="C00141MM" name="C00141MM 3-Methyl-2-oxobutanoic acid" compartment="Mitochondrion"/>
<species id="C00143MM" name="C00143MM 5,10-Methylenetetrahydrofolate" compartment="Mitochondrion"/>
<species id="C00148MM" name="C00148MM L-Proline" compartment="Mitochondrion"/>
<species id="C00149MM" name="C00149MM (S)-Malate" compartment="Mitochondrion"/>
<species id="C00152MM" name="C00152MM L-Asparagine" compartment="Mitochondrion"/>
<species id="C00154MM" name="C00154MM Palmitoyl-CoA" compartment="Mitochondrion"/>
<species id="C00157MM" name="C00157MM Phosphatidylcholine" compartment="Mitochondrion"/>
<species id="C00158MM" name="C00158MM Citrate" compartment="Mitochondrion"/>
<species id="C00163MM" name="C00163MM Propanoate" compartment="Mitochondrion"/>
<species id="C00164MM" name="C00164MM Acetoacetate" compartment="Mitochondrion"/>
<species id="C00179MM" name="C00179MM Agmatine" compartment="Mitochondrion"/>
<species id="C00183MM" name="C00183MM L-Valine" compartment="Mitochondrion"/>
<species id="C00188MM" name="C00188MM L-Threonine" compartment="Mitochondrion"/>
<species id="C00206MM" name="C00206MM dADP" compartment="Mitochondrion"/>
<species id="C00222MM" name="C00222MM 3-Oxopropanoate" compartment="Mitochondrion"/>
<species id="C00229MM" name="C00229MM Acyl-carrier protein" compartment="Mitochondrion"/>
<species id="C00232MM" name="C00232MM Succinate semialdehyde" compartment="Mitochondrion"/>
<species id="C00233MM" name="C00233MM 4-Methyl-2-oxopentanoate" compartment="Mitochondrion"/>
<species id="C00234MM" name="C00234MM 10-Formyltetrahydrofolate" compartment="Mitochondrion"/>
<species id="C00246MM" name="C00246MM Butanoic acid" compartment="Mitochondrion"/>
<species id="C00264MM" name="C00264MM 3-Oxoacyl-CoA" compartment="Mitochondrion"/>
<species id="C00269MM" name="C00269MM CDP-diacylglycerol" compartment="Mitochondrion"/>
<species id="C00286MM" name="C00286MM dGTP" compartment="Mitochondrion"/>
<species id="C00288MM" name="C00288MM HCO3-" compartment="Mitochondrion"/>
<species id="C00311MM" name="C00311MM Isocitrate" compartment="Mitochondrion"/>
<species id="C00318MM" name="C00318MM L-Carnitine" compartment="Mitochondrion"/>
<species id="C00320MM" name="C00320MM Thiosulfate" compartment="Mitochondrion"/>
<species id="C00322MM" name="C00322MM 2-Oxoadipate" compartment="Mitochondrion"/>
<species id="C00327MM" name="C00327MM L-Citrulline" compartment="Mitochondrion"/>
<species id="C00332MM" name="C00332MM Acetoacetyl-CoA" compartment="Mitochondrion"/>
<species id="C00334MM" name="C00334MM 4-Aminobutanoate" compartment="Mitochondrion"/>
<species id="C00344MM" name="C00344MM Phosphatidylglycerol" compartment="Mitochondrion"/>
<species id="C00350MM" name="C00350MM Phosphatidylethanolamine" compartment="Mitochondrion"/>
<species id="C00356MM" name="C00356MM (S)-3-Hydroxy-3-methylglutaryl-CoA" compartment="Mitochondrion"/>
<species id="C00361MM" name="C00361MM dGDP" compartment="Mitochondrion"/>
<species id="C00363MM" name="C00363MM dTDP" compartment="Mitochondrion"/>
<species id="C00390MM" name="C00390MM Ubiquinol" compartment="Mitochondrion"/>
<species id="C00399MM" name="C00399MM Ubiquinone" compartment="Mitochondrion"/>
<species id="C00407MM" name="C00407MM L-Isoleucine" compartment="Mitochondrion"/>
<species id="C00416MM" name="C00416MM Phosphatidate" compartment="Mitochondrion"/>
<species id="C00417MM" name="C00417MM cis-Aconitate" compartment="Mitochondrion"/>
<species id="C00430MM" name="C00430MM 5-Aminolevulinate" compartment="Mitochondrion"/>
<species id="C00445MM" name="C00445MM 5,10-Methenyltetrahydrofolate" compartment="Mitochondrion"/>
<species id="C00449MM" name="C00449MM N6-(L-1,3-Dicarboxypropyl)-L-lysine" compartment="Mitochondrion"/>
<species id="C00458MM" name="C00458MM dCTP" compartment="Mitochondrion"/>
<species id="C00459MM" name="C00459MM dTTP" compartment="Mitochondrion"/>
<species id="C00527MM" name="C00527MM Glutaryl-CoA" compartment="Mitochondrion"/>
<species id="C00630MM" name="C00630MM 2-Methylpropanoyl-CoA" compartment="Mitochondrion"/>
<species id="C00640MM" name="C00640MM (3S)-3-Hydroxyacyl-CoA" compartment="Mitochondrion"/>
<species id="C00658MM" name="C00658MM trans-2,3-Dehydroacyl-CoA" compartment="Mitochondrion"/>
<species id="C00671MM" name="C00671MM (S)-3-Methyl-2-oxopentanoic acid" compartment="Mitochondrion"/>
<species id="C00681MM" name="C00681MM 1-Acyl-sn-glycerol 3-phosphate" compartment="Mitochondrion"/>
<species id="C00683MM" name="C00683MM (S)-Methylmalonyl-CoA" compartment="Mitochondrion"/>
<species id="C00704MM" name="C00704MM O2.-" compartment="Mitochondrion"/>
<species id="C00705MM" name="C00705MM dCDP" compartment="Mitochondrion"/>
<species id="C00877MM" name="C00877MM Crotonoyl-CoA" compartment="Mitochondrion"/>
<species id="C00956MM" name="C00956MM L-2-Aminoadipate" compartment="Mitochondrion"/>
<species id="C00957MM" name="C00957MM Mercaptopyruvate" compartment="Mitochondrion"/>
<species id="C01089MM" name="C01089MM (R)-3-Hydroxybutanoate" compartment="Mitochondrion"/>
<species id="C01144MM" name="C01144MM (S)-3-Hydroxybutanoyl-CoA" compartment="Mitochondrion"/>
<species id="C01165MM" name="C01165MM L-Glutamate 5-semialdehyde" compartment="Mitochondrion"/>
<species id="C01209MM" name="C01209MM Malonyl-[acyl-carrier protein]" compartment="Mitochondrion"/>
<species id="C01213MM" name="C01213MM (R)-Methylmalonyl-CoA" compartment="Mitochondrion"/>
<species id="C01352MM" name="C01352MM FADH2" compartment="Mitochondrion"/>
<species id="C01832MM" name="C01832MM Lauroyl-CoA" compartment="Mitochondrion"/>
<species id="C01944MM" name="C01944MM Octanoyl-CoA" compartment="Mitochondrion"/>
<species id="C02191MM" name="C02191MM Protoporphyrin" compartment="Mitochondrion"/>
<species id="C02593MM" name="C02593MM Tetradecanoyl-CoA" compartment="Mitochondrion"/>
<species id="C02737MM" name="C02737MM Phosphatidylserine" compartment="Mitochondrion"/>
<species id="C02939MM" name="C02939MM 3-Methylbutanoyl-CoA" compartment="Mitochondrion"/>
<species id="C02990MM" name="C02990MM L-Palmitoylcarnitine" compartment="Mitochondrion"/>
<species id="C03069MM" name="C03069MM 3-Methylcrotonyl-CoA" compartment="Mitochondrion"/>
<species id="C03221MM" name="C03221MM 2-trans-Dodecenoyl-CoA" compartment="Mitochondrion"/>
<species id="C03231MM" name="C03231MM 3-Methylglutaconyl-CoA" compartment="Mitochondrion"/>
<species id="C03287MM" name="C03287MM L-Glutamyl 5-phosphate" compartment="Mitochondrion"/>
<species id="C03344MM" name="C03344MM 2-Methylacetoacetyl-CoA" compartment="Mitochondrion"/>
<species id="C03345MM" name="C03345MM 2-Methylbut-2-enoyl-CoA" compartment="Mitochondrion"/>
<species id="C03460MM" name="C03460MM 2-Methylprop-2-enoyl-CoA" compartment="Mitochondrion"/>
<species id="C03508MM" name="C03508MM L-2-Amino-3-oxobutanoic acid" compartment="Mitochondrion"/>
<species id="C03892MM" name="C03892MM Phosphatidylglycerophosphate" compartment="Mitochondrion"/>
<species id="C03912MM" name="C03912MM (S)-1-Pyrroline-5-carboxylate" compartment="Mitochondrion"/>
<species id="C03939MM" name="C03939MM Acetyl-[acyl-carrier protein]" compartment="Mitochondrion"/>
<species id="C04076MM" name="C04076MM L-2-Aminoadipate 6-semialdehyde" compartment="Mitochondrion"/>
<species id="C04246MM" name="C04246MM But-2-enoyl-[acyl-carrier protein]" compartment="Mitochondrion"/>
<species id="C04405MM" name="C04405MM (2S,3S)-3-Hydroxy-2-methylbutanoyl-CoA" compartment="Mitochondrion"/>
<species id="C04618MM" name="C04618MM (3R)-3-Hydroxybutanoyl-[acyl-carrier protein]" compartment="Mitochondrion"/>
<species id="C04620MM" name="C04620MM (3R)-3-Hydroxyoctanoyl-[acyl-carrier protein]" compartment="Mitochondrion"/>
<species id="C05125MM" name="C05125MM 2-(alpha-Hydroxyethyl)thiamine diphosphate" compartment="Mitochondrion"/>
<species id="C05258MM" name="C05258MM (S)-3-Hydroxyhexadecanoyl-CoA" compartment="Mitochondrion"/>
<species id="C05259MM" name="C05259MM 3-Oxopalmitoyl-CoA" compartment="Mitochondrion"/>
<species id="C05260MM" name="C05260MM (S)-3-Hydroxytetradecanoyl-CoA" compartment="Mitochondrion"/>
<species id="C05261MM" name="C05261MM 3-Oxotetradecanoyl-CoA" compartment="Mitochondrion"/>
<species id="C05262MM" name="C05262MM (S)-3-Hydroxydodecanoyl-CoA" compartment="Mitochondrion"/>
<species id="C05263MM" name="C05263MM 3-Oxododecanoyl-CoA" compartment="Mitochondrion"/>
<species id="C05264MM" name="C05264MM (S)-Hydroxydecanoyl-CoA" compartment="Mitochondrion"/>
<species id="C05265MM" name="C05265MM 3-Oxodecanoyl-CoA" compartment="Mitochondrion"/>
<species id="C05266MM" name="C05266MM (S)-Hydroxyoctanoyl-CoA" compartment="Mitochondrion"/>
<species id="C05267MM" name="C05267MM 3-Oxooctanoyl-CoA" compartment="Mitochondrion"/>
<species id="C05268MM" name="C05268MM (S)-Hydroxyhexanoyl-CoA" compartment="Mitochondrion"/>
<species id="C05269MM" name="C05269MM 3-Oxohexanoyl-CoA" compartment="Mitochondrion"/>
<species id="C05270MM" name="C05270MM Hexanoyl-CoA" compartment="Mitochondrion"/>
<species id="C05271MM" name="C05271MM trans-Hex-2-enoyl-CoA" compartment="Mitochondrion"/>
<species id="C05272MM" name="C05272MM trans-Hexadec-2-enoyl-CoA" compartment="Mitochondrion"/>
<species id="C05273MM" name="C05273MM trans-Tetradec-2-enoyl-CoA" compartment="Mitochondrion"/>
<species id="C05274MM" name="C05274MM Decanoyl-CoA" compartment="Mitochondrion"/>
<species id="C05275MM" name="C05275MM trans-Dec-2-enoyl-CoA" compartment="Mitochondrion"/>
<species id="C05276MM" name="C05276MM trans-Oct-2-enoyl-CoA" compartment="Mitochondrion"/>
<species id="C05379MM" name="C05379MM Oxalosuccinate" compartment="Mitochondrion"/>
<species id="C05381MM" name="C05381MM 3-Carboxy-1-hydroxypropyl-ThPP" compartment="Mitochondrion"/>
<species id="C05744MM" name="C05744MM Acetoacetyl-[acp]" compartment="Mitochondrion"/>
<species id="C05745MM" name="C05745MM Butyryl-[acp]" compartment="Mitochondrion"/>
<species id="C05746MM" name="C05746MM 3-Oxohexanoyl-[acp]" compartment="Mitochondrion"/>
<species id="C05747MM" name="C05747MM (R)-3-Hydroxyhexanoyl-[acp]" compartment="Mitochondrion"/>
<species id="C05748MM" name="C05748MM trans-Hex-2-enoyl-[acp]" compartment="Mitochondrion"/>
<species id="C05749MM" name="C05749MM Hexanoyl-[acp]" compartment="Mitochondrion"/>
<species id="C05750MM" name="C05750MM 3-Oxooctanoyl-[acp]" compartment="Mitochondrion"/>
<species id="C05751MM" name="C05751MM trans-Oct-2-enoyl-[acp]" compartment="Mitochondrion"/>
<species id="C05752MM" name="C05752MM Octanoyl-[acp]" compartment="Mitochondrion"/>
<species id="C05980MM" name="C05980MM Cardiolipin" compartment="Mitochondrion"/>
<species id="C05983MM" name="C05983MM Propinol adenylate" compartment="Mitochondrion"/>
<species id="C05993MM" name="C05993MM Acetyl adenylate" compartment="Mitochondrion"/>
<species id="C06000MM" name="C06000MM (S)-3-Hydroxyisobutyryl-CoA" compartment="Mitochondrion"/>
<species id="C06001MM" name="C06001MM (S)-3-Hydroxyisobutyrate" compartment="Mitochondrion"/>
<species id="C06002MM" name="C06002MM (S)-Methylmalonate semialdehyde" compartment="Mitochondrion"/>
<species id="C06157MM" name="C06157MM [Dihydrolipoyllysine-residue succinyltransferase]" compartment="Mitochondrion"/>
<species id="C06423MM" name="C06423MM Octanoic acid" compartment="Mitochondrion"/>
<species id="C14818MM" name="C14818MM Fe2+" compartment="Mitochondrion"/>
<species id="C14819MM" name="C14819MM Fe3+" compartment="Mitochondrion"/>
<species id="C15972MM" name="C15972MM Enzyme N6-(lipoyl)lysine" compartment="Mitochondrion"/>
<species id="C15973MM" name="C15973MM Enzyme N6-(dihydrolipoyl)lysine" compartment="Mitochondrion"/>
<species id="C15974MM" name="C15974MM 3-Methyl-1-hydroxybutyl-ThPP" compartment="Mitochondrion"/>
<species id="C15975MM" name="C15975MM [Dihydrolipoyllysine-residue (2-methylpropanoyl)transferase]" compartment="Mitochondrion"/>
<species id="C15976MM" name="C15976MM 2-Methyl-1-hydroxypropyl-ThPP" compartment="Mitochondrion"/>
<species id="C15977MM" name="C15977MM [Dihydrolipoyllysine-residue (2-methylpropanoyl)transferase]" compartment="Mitochondrion"/>
<species id="C15978MM" name="C15978MM 2-Methyl-1-hydroxybutyl-ThPP" compartment="Mitochondrion"/>
<species id="C15979MM" name="C15979MM [Dihydrolipoyllysine-residue (2-methylpropanoyl)transferase]" compartment="Mitochondrion"/>
<species id="C15980MM" name="C15980MM (S)-2-Methylbutanoyl-CoA" compartment="Mitochondrion"/>
<species id="C16254MM" name="C16254MM [Dihydrolipoyllysine-residue succinyltransferase]" compartment="Mitochondrion"/>
<species id="C16255MM" name="C16255MM [Dihydrolipoyllysine-residue acetyltransferase]" compartment="Mitochondrion"/>
<species id="C00000_b" name="C00000_b Biomass" compartment="Cytosol" boundaryCondition="true"/>
<species id="C00001_b" name="C00001_b H2O" compartment="Cytosol" boundaryCondition="true"/>
<species id="C00002_b" name="C00002_b ATP" compartment="Cytosol" boundaryCondition="true"/>
<species id="C00003_b" name="C00003_b NAD+" compartment="Cytosol" boundaryCondition="true"/>
<species id="C00007_b" name="C00007_b Oxygen" compartment="Cytosol" boundaryCondition="true"/>
<species id="C00008_b" name="C00008_b ADP" compartment="Cytosol" boundaryCondition="true"/>
<species id="C00009_b" name="C00009_b Orthophosphate" compartment="Cytosol" boundaryCondition="true"/>
<species id="C00010_b" name="C00010_b CoA" compartment="Cytosol" boundaryCondition="true"/>
<species id="C00011_b" name="C00011_b CO2" compartment="Cytosol" boundaryCondition="true"/>
<species id="C00015_b" name="C00015_b UDP" compartment="Cytosol" boundaryCondition="true"/>
<species id="C00016_b" name="C00016_b FAD" compartment="Cytosol" boundaryCondition="true"/>
<species id="C00025_b" name="C00025_b L-Glutamate" compartment="Cytosol" boundaryCondition="true"/>
<species id="C00026_b" name="C00026_b 2-Oxoglutarate" compartment="Cytosol" boundaryCondition="true"/>
<species id="C00035_b" name="C00035_b GDP" compartment="Cytosol" boundaryCondition="true"/>
<species id="C00036_b" name="C00036_b Oxaloacetate" compartment="Cytosol" boundaryCondition="true"/>
<species id="C00037_b" name="C00037_b Glycine" compartment="Cytosol" boundaryCondition="true"/>
<species id="C00042_b" name="C00042_b Succinate" compartment="Cytosol" boundaryCondition="true"/>
<species id="C00047_b" name="C00047_b L-Lysine" compartment="Cytosol" boundaryCondition="true"/>
<species id="C00049_b" name="C00049_b L-Aspartate" compartment="Cytosol" boundaryCondition="true"/>
<species id="C00051_b" name="C00051_b Glutathione" compartment="Cytosol" boundaryCondition="true"/>
<species id="C00059_b" name="C00059_b Sulfate" compartment="Cytosol" boundaryCondition="true"/>
<species id="C00062_b" name="C00062_b L-Arginine" compartment="Cytosol" boundaryCondition="true"/>
<species id="C00064_b" name="C00064_b L-Glutamine" compartment="Cytosol" boundaryCondition="true"/>
<species id="C00068_b" name="C00068_b Thiamin diphosphate" compartment="Cytosol" boundaryCondition="true"/>
<species id="C00073_b" name="C00073_b L-Methionine" compartment="Cytosol" boundaryCondition="true"/>
<species id="C00078_b" name="C00078_b L-Tryptophan" compartment="Cytosol" boundaryCondition="true"/>
<species id="C00079_b" name="C00079_b L-Phenylalanine" compartment="Cytosol" boundaryCondition="true"/>
<species id="C00080_b" name="C00080_b H+" compartment="Cytosol" boundaryCondition="true"/>
<species id="C00082_b" name="C00082_b L-Tyrosine" compartment="Cytosol" boundaryCondition="true"/>
<species id="C00084_b" name="C00084_b Acetaldehyde" compartment="Cytosol" boundaryCondition="true"/>
<species id="C00086_b" name="C00086_b Urea" compartment="Cytosol" boundaryCondition="true"/>
<species id="C00094_b" name="C00094_b Sulfite" compartment="Cytosol" boundaryCondition="true"/>
<species id="C00097_b" name="C00097_b L-Cysteine" compartment="Cytosol" boundaryCondition="true"/>
<species id="C00112_b" name="C00112_b CDP" compartment="Cytosol" boundaryCondition="true"/>
<species id="C00116_b" name="C00116_b Glycerol" compartment="Cytosol" boundaryCondition="true"/>
<species id="C00122_b" name="C00122_b Fumarate" compartment="Cytosol" boundaryCondition="true"/>
<species id="C00123_b" name="C00123_b L-Leucine" compartment="Cytosol" boundaryCondition="true"/>
<species id="C00131_b" name="C00131_b dATP" compartment="Cytosol" boundaryCondition="true"/>
<species id="C00135_b" name="C00135_b L-Histidine" compartment="Cytosol" boundaryCondition="true"/>
<species id="C00148_b" name="C00148_b L-Proline" compartment="Cytosol" boundaryCondition="true"/>
<species id="C00149_b" name="C00149_b (S)-Malate" compartment="Cytosol" boundaryCondition="true"/>
<species id="C00152_b" name="C00152_b L-Asparagine" compartment="Cytosol" boundaryCondition="true"/>
<species id="C00157_b" name="C00157_b Phosphatidylcholine" compartment="Cytosol" boundaryCondition="true"/>
<species id="C00158_b" name="C00158_b Citrate" compartment="Cytosol" boundaryCondition="true"/>
<species id="C00163_b" name="C00163_b Propanoate" compartment="Cytosol" boundaryCondition="true"/>
<species id="C00183_b" name="C00183_b L-Valine" compartment="Cytosol" boundaryCondition="true"/>
<species id="C00186_b" name="C00186_b (S)-Lactate" compartment="Cytosol" boundaryCondition="true"/>
<species id="C00206_b" name="C00206_b dADP" compartment="Cytosol" boundaryCondition="true"/>
<species id="C00246_b" name="C00246_b Butanoic acid" compartment="Cytosol" boundaryCondition="true"/>
<species id="C00249_b" name="C00249_b Hexadecanoic acid" compartment="Cytosol" boundaryCondition="true"/>
<species id="C00267_b" name="C00267_b alpha-D-Glucose" compartment="Cytosol" boundaryCondition="true"/>
<species id="C00286_b" name="C00286_b dGTP" compartment="Cytosol" boundaryCondition="true"/>
<species id="C00311_b" name="C00311_b Isocitrate" compartment="Cytosol" boundaryCondition="true"/>
<species id="C00320_b" name="C00320_b Thiosulfate" compartment="Cytosol" boundaryCondition="true"/>
<species id="C00322_b" name="C00322_b 2-Oxoadipate" compartment="Cytosol" boundaryCondition="true"/>
<species id="C00350_b" name="C00350_b Phosphatidylethanolamine" compartment="Cytosol" boundaryCondition="true"/>
<species id="C00361_b" name="C00361_b dGDP" compartment="Cytosol" boundaryCondition="true"/>
<species id="C00363_b" name="C00363_b dTDP" compartment="Cytosol" boundaryCondition="true"/>
<species id="C00407_b" name="C00407_b L-Isoleucine" compartment="Cytosol" boundaryCondition="true"/>
<species id="C00430_b" name="C00430_b 5-Aminolevulinate" compartment="Cytosol" boundaryCondition="true"/>
<species id="C00458_b" name="C00458_b dCTP" compartment="Cytosol" boundaryCondition="true"/>
<species id="C00459_b" name="C00459_b dTTP" compartment="Cytosol" boundaryCondition="true"/>
<species id="C00705_b" name="C00705_b dCDP" compartment="Cytosol" boundaryCondition="true"/>
<species id="C00956_b" name="C00956_b L-2-Aminoadipate" compartment="Cytosol" boundaryCondition="true"/>
<species id="C01089_b" name="C01089_b (R)-3-Hydroxybutanoate" compartment="Cytosol" boundaryCondition="true"/>
<species id="C02737_b" name="C02737_b Phosphatidylserine" compartment="Cytosol" boundaryCondition="true"/>
<species id="C14818_b" name="C14818_b Fe2+" compartment="Cytosol" boundaryCondition="true"/>
<species id="C06423_b" name="C06423_b Octanoic acid" compartment="Cytosol" boundaryCondition="true"/>
<species id="C04619MM" name="C04619MM (3R)-3-Hydroxydecanoyl-[acyl-carrier protein]" compartment="Mitochondrion"/>
<species id="C04633MM" name="C04633MM (3R)-3-Hydroxypalmitoyl-[acyl-carrier protein]" compartment="Mitochondrion"/>
<species id="C04688MM" name="C04688MM (3R)-3-Hydroxytetradecanoyl-[acyl-carrier protein]" compartment="Mitochondrion"/>
<species id="C05223MM" name="C05223MM Dodecanoyl-[acyl-carrier protein]" compartment="Mitochondrion"/>
<species id="C05753MM" name="C05753MM 3-Oxodecanoyl-[acp]" compartment="Mitochondrion"/>
<species id="C05754MM" name="C05754MM trans-Dec-2-enoyl-[acp]" compartment="Mitochondrion"/>
<species id="C05755MM" name="C05755MM Decanoyl-[acp]" compartment="Mitochondrion"/>
<species id="C05756MM" name="C05756MM 3-Oxododecanoyl-[acp]" compartment="Mitochondrion"/>
<species id="C05757MM" name="C05757MM (R)-3-Hydroxydodecanoyl-[acp]" compartment="Mitochondrion"/>
<species id="C05758MM" name="C05758MM trans-Dodec-2-enoyl-[acp]" compartment="Mitochondrion"/>
<species id="C05759MM" name="C05759MM 3-Oxotetradecanoyl-[acp]" compartment="Mitochondrion"/>
<species id="C05760MM" name="C05760MM trans-Tetradec-2-enoyl-[acp]" compartment="Mitochondrion"/>
<species id="C05761MM" name="C05761MM Tetradecanoyl-[acp]" compartment="Mitochondrion"/>
<species id="C05762MM" name="C05762MM 3-Oxohexadecanoyl-[acp]" compartment="Mitochondrion"/>
<species id="C05763MM" name="C05763MM trans-Hexadec-2-enoyl-[acp]" compartment="Mitochondrion"/>
<species id="C05764MM" name="C05764MM Hexadecanoyl-[acp]" compartment="Mitochondrion"/>
<species id="C00249MM" name="C00249MM Hexadecanoic acid" compartment="Mitochondrion"/>
<species id="C00014Cyto" name="C00014Cyto NH3" compartment="Cytosol"/>
<species id="C00931Cyto" name="C00931Cyto Porphobilinogen" compartment="Cytosol"/>
<species id="C01024Cyto" name="C01024Cyto Hydroxymethylbilane" compartment="Cytosol"/>
<species id="C01051Cyto" name="C01051Cyto UroporphyrinogenIII" compartment="Cytosol"/>
<species id="C03263Cyto" name="C03263Cyto CoproporphyrinogenIII" compartment="Cytosol"/>
<species id="C00288Cyto" name="C00288Cyto HCO3-" compartment="Cytosol"/>
<species id="C00288_b" name="C00288_b HCO3-" compartment="Cytosol" boundaryCondition="true"/>
<species id="C00134_b" name="C00134_b Putrescine" compartment="Cytosol" boundaryCondition="true"/>
<species id="C00041Cyto" name="C00041Cyto L-Alanine" compartment="Cytosol"/>
<species id="C00041_b" name="C00041_b L-Alanine" compartment="Cytosol" boundaryCondition="true"/>
<species id="C00134Cyto" name="C00134Cyto Putrescine" compartment="Cytosol"/>
<species id="C00065_b" name="C00065_b L-Serine" compartment="Cytosol" boundaryCondition="true"/>
<species id="C00188_b" name="C00188_b L-Threonine" compartment="Cytosol" boundaryCondition="true"/>
<species id="C00065Cyto" name="C00065Cyto L-Serine" compartment="Cytosol"/>
<species id="C00188Cyto" name="C00188Cyto L-Threonine" compartment="Cytosol"/>
<species id="C01888MM" name="C01888MM Aminoacetone" compartment="Mitochondrion"/>
<species id="C00546MM" name="C00546MM Methylglyoxal" compartment="Mitochondrion"/>
</listOfSpecies>
<listOfReactions>
<reaction id="R00004MM" name="R00004MM Pyrophosphate+H2O-->2Orthophosphate">
<listOfReactants>
<speciesReference species="C00013MM"/>
<speciesReference species="C00001MM"/>
</listOfReactants>
<listOfProducts>
<speciesReference species="C00009MM" stoichiometry="2"/>
</listOfProducts>
<kineticLaw>
<math xmlns="http://www.w3.org/1998/Math/MathML">
<ci> FLUX_VALUE </ci>
</math>
<listOfParameters>
<parameter id="LOWER_BOUND" value="-1000" units="mmol_per_gDW_per_min"/>
<parameter id="UPPER_BOUND" value="1000" units="mmol_per_gDW_per_min"/>
<parameter id="OBJECTIVE_COEFFICIENT" value="0"/>
<parameter id="FLUX_VALUE" value="0.000" units="mmol_per_gDW_per_min"/>
</listOfParameters>
</kineticLaw>
</reaction>
<reaction id="R00009MM" name="R00009MM 2H2O2-->Oxygen+2H2O">
<listOfReactants>
<speciesReference species="C00027MM" stoichiometry="2"/>
</listOfReactants>
<listOfProducts>
<speciesReference species="C00007MM"/>
<speciesReference species="C00001MM" stoichiometry="2"/>
</listOfProducts>
<kineticLaw>
<math xmlns="http://www.w3.org/1998/Math/MathML">
<ci> FLUX_VALUE </ci>
</math>
<listOfParameters>
<parameter id="LOWER_BOUND" value="0" units="mmol_per_gDW_per_min"/>
<parameter id="UPPER_BOUND" value="1000" units="mmol_per_gDW_per_min"/>
<parameter id="OBJECTIVE_COEFFICIENT" value="0"/>
<parameter id="FLUX_VALUE" value="0.000" units="mmol_per_gDW_per_min"/>
</listOfParameters>
</kineticLaw>
</reaction>
<reaction id="R00014MM" name="R00014MM Pyruvate+Thiamindiphosphate-->2-(alpha-Hydroxyethyl)thiaminediphosphate+CO2">
<listOfReactants>
<speciesReference species="C00022MM"/>
<speciesReference species="C00068MM"/>
<speciesReference species="C00080MM"/>
</listOfReactants>
<listOfProducts>
<speciesReference species="C05125MM"/>
<speciesReference species="C00011MM"/>
</listOfProducts>
<kineticLaw>
<math xmlns="http://www.w3.org/1998/Math/MathML">
<ci> FLUX_VALUE </ci>
</math>
<listOfParameters>
<parameter id="LOWER_BOUND" value="0" units="mmol_per_gDW_per_min"/>
<parameter id="UPPER_BOUND" value="1000" units="mmol_per_gDW_per_min"/>
<parameter id="OBJECTIVE_COEFFICIENT" value="0"/>
<parameter id="FLUX_VALUE" value="0.000" units="mmol_per_gDW_per_min"/>
</listOfParameters>
</kineticLaw>
</reaction>
<reaction id="R00081MM" name="R00081MM COMPLEX_IV_Oxygen+4Ferrocytochromec-->4Ferricytochromec+2H2O">
<listOfReactants>
<speciesReference species="C00007MM"/>
<speciesReference species="C00126MM" stoichiometry="4"/>
<speciesReference species="C00080MM" stoichiometry="8"/>
</listOfReactants>
<listOfProducts>
<speciesReference species="C00125MM" stoichiometry="4"/>
<speciesReference species="C00001MM" stoichiometry="2"/>
<speciesReference species="C00080Cyto" stoichiometry="4"/>
</listOfProducts>
<kineticLaw>
<math xmlns="http://www.w3.org/1998/Math/MathML">
<ci> FLUX_VALUE </ci>
</math>
<listOfParameters>
<parameter id="LOWER_BOUND" value="-1000" units="mmol_per_gDW_per_min"/>
<parameter id="UPPER_BOUND" value="1000" units="mmol_per_gDW_per_min"/>
<parameter id="OBJECTIVE_COEFFICIENT" value="0"/>
<parameter id="FLUX_VALUE" value="0.000" units="mmol_per_gDW_per_min"/>
</listOfParameters>
</kineticLaw>
</reaction>
<reaction id="R00086MM" name="R00086MM ATP_SYNTHASE_ADP+Orthophosphate+4H+-->ATP+H2O">
<listOfReactants>
<speciesReference species="C00008MM"/>
<speciesReference species="C00009MM"/>
<speciesReference species="C00080Cyto" stoichiometry="2.7"/>
</listOfReactants>
<listOfProducts>
<speciesReference species="C00002MM"/>
<speciesReference species="C00001MM"/>
<speciesReference species="C00080MM" stoichiometry="1.7"/>
</listOfProducts>
<kineticLaw>
<math xmlns="http://www.w3.org/1998/Math/MathML">
<ci> FLUX_VALUE </ci>
</math>
<listOfParameters>
<parameter id="LOWER_BOUND" value="-1000" units="mmol_per_gDW_per_min"/>
<parameter id="UPPER_BOUND" value="1000" units="mmol_per_gDW_per_min"/>
<parameter id="OBJECTIVE_COEFFICIENT" value="0"/>
<parameter id="FLUX_VALUE" value="0.000" units="mmol_per_gDW_per_min"/>
</listOfParameters>
</kineticLaw>
</reaction>
<reaction id="R00094MM" name="R00094MM 2Glutathione+NAD+-->Glutathionedisulfide+NADH+H+">
<listOfReactants>
<speciesReference species="C00051MM" stoichiometry="2"/>
<speciesReference species="C00003MM"/>
</listOfReactants>
<listOfProducts>
<speciesReference species="C00127MM"/>
<speciesReference species="C00004MM"/>
<speciesReference species="C00080MM"/>
</listOfProducts>
<kineticLaw>
<math xmlns="http://www.w3.org/1998/Math/MathML">
<ci> FLUX_VALUE </ci>
</math>
<listOfParameters>
<parameter id="LOWER_BOUND" value="-1000" units="mmol_per_gDW_per_min"/>
<parameter id="UPPER_BOUND" value="0" units="mmol_per_gDW_per_min"/>
<parameter id="OBJECTIVE_COEFFICIENT" value="0"/>
<parameter id="FLUX_VALUE" value="0.000" units="mmol_per_gDW_per_min"/>
</listOfParameters>
</kineticLaw>
</reaction>
<reaction id="R00112MM" name="R00112MM NADPH+NAD+-->NADP++NADH">
<listOfReactants>
<speciesReference species="C00005MM"/>
<speciesReference species="C00003MM"/>
</listOfReactants>
<listOfProducts>
<speciesReference species="C00006MM"/>
<speciesReference species="C00004MM"/>
</listOfProducts>
<kineticLaw>
<math xmlns="http://www.w3.org/1998/Math/MathML">
<ci> FLUX_VALUE </ci>
</math>
<listOfParameters>
<parameter id="LOWER_BOUND" value="-1000" units="mmol_per_gDW_per_min"/>
<parameter id="UPPER_BOUND" value="0" units="mmol_per_gDW_per_min"/>
<parameter id="OBJECTIVE_COEFFICIENT" value="0"/>
<parameter id="FLUX_VALUE" value="0.000" units="mmol_per_gDW_per_min"/>
</listOfParameters>
</kineticLaw>
</reaction>
<reaction id="R00115MM" name="R00115MM 2Glutathione+NADP+-->Glutathionedisulfide+NADPH+H+">
<listOfReactants>
<speciesReference species="C00051MM" stoichiometry="2"/>
<speciesReference species="C00006MM"/>
</listOfReactants>
<listOfProducts>
<speciesReference species="C00127MM"/>
<speciesReference species="C00005MM"/>
<speciesReference species="C00080MM"/>
</listOfProducts>
<kineticLaw>
<math xmlns="http://www.w3.org/1998/Math/MathML">
<ci> FLUX_VALUE </ci>
</math>
<listOfParameters>
<parameter id="LOWER_BOUND" value="-1000" units="mmol_per_gDW_per_min"/>
<parameter id="UPPER_BOUND" value="0" units="mmol_per_gDW_per_min"/>
<parameter id="OBJECTIVE_COEFFICIENT" value="0"/>
<parameter id="FLUX_VALUE" value="0.000" units="mmol_per_gDW_per_min"/>
</listOfParameters>
</kineticLaw>
</reaction>
<reaction id="R00127MM" name="R00127MM ATP+AMP-->2ADP">
<listOfReactants>
<speciesReference species="C00002MM"/>
<speciesReference species="C00020MM"/>
</listOfReactants>
<listOfProducts>
<speciesReference species="C00008MM" stoichiometry="2"/>
</listOfProducts>
<kineticLaw>
<math xmlns="http://www.w3.org/1998/Math/MathML">
<ci> FLUX_VALUE </ci>
</math>
<listOfParameters>
<parameter id="LOWER_BOUND" value="-1000" units="mmol_per_gDW_per_min"/>
<parameter id="UPPER_BOUND" value="1000" units="mmol_per_gDW_per_min"/>
<parameter id="OBJECTIVE_COEFFICIENT" value="0"/>
<parameter id="FLUX_VALUE" value="0.000" units="mmol_per_gDW_per_min"/>
</listOfParameters>
</kineticLaw>
</reaction>
<reaction id="R00156MM" name="R00156MM ATP+UDP-->ADP+UTP">
<listOfReactants>
<speciesReference species="C00002MM"/>
<speciesReference species="C00015MM"/>
</listOfReactants>
<listOfProducts>
<speciesReference species="C00008MM"/>
<speciesReference species="C00075MM"/>
</listOfProducts>
<kineticLaw>
<math xmlns="http://www.w3.org/1998/Math/MathML">
<ci> FLUX_VALUE </ci>
</math>
<listOfParameters>
<parameter id="LOWER_BOUND" value="0" units="mmol_per_gDW_per_min"/>
<parameter id="UPPER_BOUND" value="1000" units="mmol_per_gDW_per_min"/>
<parameter id="OBJECTIVE_COEFFICIENT" value="0"/>
<parameter id="FLUX_VALUE" value="0.000" units="mmol_per_gDW_per_min"/>
</listOfParameters>
</kineticLaw>
</reaction>
<reaction id="R00157MM" name="R00157MM UTP+AMP-->UDP+ADP">
<listOfReactants>
<speciesReference species="C00075MM"/>
<speciesReference species="C00020MM"/>
</listOfReactants>
<listOfProducts>
<speciesReference species="C00015MM"/>
<speciesReference species="C00008MM"/>
</listOfProducts>
<kineticLaw>
<math xmlns="http://www.w3.org/1998/Math/MathML">
<ci> FLUX_VALUE </ci>
</math>
<listOfParameters>
<parameter id="LOWER_BOUND" value="-1000" units="mmol_per_gDW_per_min"/>
<parameter id="UPPER_BOUND" value="1000" units="mmol_per_gDW_per_min"/>
<parameter id="OBJECTIVE_COEFFICIENT" value="0"/>
<parameter id="FLUX_VALUE" value="0.000" units="mmol_per_gDW_per_min"/>
</listOfParameters>
</kineticLaw>
</reaction>
<reaction id="R00205MM" name="R00205MM Methylglyoxal+NADP++H2O-->Pyruvate+NADPH+H+">
<listOfReactants>
<speciesReference species="C00546MM"/>
<speciesReference species="C00006MM"/>
<speciesReference species="C00001MM"/>
</listOfReactants>
<listOfProducts>
<speciesReference species="C00022MM"/>
<speciesReference species="C00005MM"/>
<speciesReference species="C00080MM" stoichiometry="2"/>
</listOfProducts>
<kineticLaw>
<math xmlns="http://www.w3.org/1998/Math/MathML">
<ci> FLUX_VALUE </ci>
</math>
<listOfParameters>
<parameter id="LOWER_BOUND" value="-1000" units="mmol_per_gDW_per_min"/>
<parameter id="UPPER_BOUND" value="1000" units="mmol_per_gDW_per_min"/>
<parameter id="OBJECTIVE_COEFFICIENT" value="0"/>
<parameter id="FLUX_VALUE" value="0.000" units="mmol_per_gDW_per_min"/>
</listOfParameters>
</kineticLaw>
</reaction>
<reaction id="R00214MM" name="R00214MM (S)-Malate+NAD+-->Pyruvate+CO2+NADH+H+">
<listOfReactants>
<speciesReference species="C00149MM"/>
<speciesReference species="C00003MM"/>
</listOfReactants>
<listOfProducts>
<speciesReference species="C00022MM"/>
<speciesReference species="C00011MM"/>
<speciesReference species="C00004MM"/>
</listOfProducts>
<kineticLaw>
<math xmlns="http://www.w3.org/1998/Math/MathML">
<ci> FLUX_VALUE </ci>
</math>
<listOfParameters>
<parameter id="LOWER_BOUND" value="0" units="mmol_per_gDW_per_min"/>
<parameter id="UPPER_BOUND" value="1000" units="mmol_per_gDW_per_min"/>
<parameter id="OBJECTIVE_COEFFICIENT" value="0"/>
<parameter id="FLUX_VALUE" value="0.000" units="mmol_per_gDW_per_min"/>
</listOfParameters>
</kineticLaw>
</reaction>
<reaction id="R00216MM" name="R00216MM (S)-Malate+NADP+-->Pyruvate+CO2+NADPH+H+">
<listOfReactants>
<speciesReference species="C00149MM"/>
<speciesReference species="C00006MM"/>
</listOfReactants>
<listOfProducts>
<speciesReference species="C00022MM"/>
<speciesReference species="C00011MM"/>
<speciesReference species="C00005MM"/>
</listOfProducts>
<kineticLaw>
<math xmlns="http://www.w3.org/1998/Math/MathML">
<ci> FLUX_VALUE </ci>
</math>
<listOfParameters>
<parameter id="LOWER_BOUND" value="0" units="mmol_per_gDW_per_min"/>
<parameter id="UPPER_BOUND" value="1000" units="mmol_per_gDW_per_min"/>
<parameter id="OBJECTIVE_COEFFICIENT" value="0"/>
<parameter id="FLUX_VALUE" value="0.000" units="mmol_per_gDW_per_min"/>
</listOfParameters>
</kineticLaw>
</reaction>
<reaction id="R00233MM" name="R00233MM Malonyl-CoA-->Acetyl-CoA+CO2">
<listOfReactants>
<speciesReference species="C00083MM"/>
<speciesReference species="C00080MM"/>
</listOfReactants>
<listOfProducts>
<speciesReference species="C00024MM"/>
<speciesReference species="C00011MM"/>
</listOfProducts>
<kineticLaw>
<math xmlns="http://www.w3.org/1998/Math/MathML">
<ci> FLUX_VALUE </ci>
</math>
<listOfParameters>
<parameter id="LOWER_BOUND" value="0" units="mmol_per_gDW_per_min"/>
<parameter id="UPPER_BOUND" value="1000" units="mmol_per_gDW_per_min"/>
<parameter id="OBJECTIVE_COEFFICIENT" value="0"/>
<parameter id="FLUX_VALUE" value="0.000" units="mmol_per_gDW_per_min"/>
</listOfParameters>
</kineticLaw>
</reaction>
<reaction id="R00236MM" name="R00236MM Acetyladenylate+CoA-->AMP+Acetyl-CoA">
<listOfReactants>
<speciesReference species="C05993MM"/>
<speciesReference species="C00010MM"/>
</listOfReactants>
<listOfProducts>
<speciesReference species="C00020MM"/>
<speciesReference species="C00024MM"/>
<speciesReference species="C00080MM"/>
</listOfProducts>
<kineticLaw>
<math xmlns="http://www.w3.org/1998/Math/MathML">
<ci> FLUX_VALUE </ci>
</math>
<listOfParameters>
<parameter id="LOWER_BOUND" value="0" units="mmol_per_gDW_per_min"/>
<parameter id="UPPER_BOUND" value="1000" units="mmol_per_gDW_per_min"/>
<parameter id="OBJECTIVE_COEFFICIENT" value="0"/>
<parameter id="FLUX_VALUE" value="0.000" units="mmol_per_gDW_per_min"/>
</listOfParameters>
</kineticLaw>
</reaction>
<reaction id="R00238MM" name="R00238MM 2Acetyl-CoA-->CoA+Acetoacetyl-CoA">
<listOfReactants>
<speciesReference species="C00024MM" stoichiometry="2"/>
</listOfReactants>
<listOfProducts>
<speciesReference species="C00010MM"/>
<speciesReference species="C00332MM"/>
</listOfProducts>
<kineticLaw>
<math xmlns="http://www.w3.org/1998/Math/MathML">
<ci> FLUX_VALUE </ci>
</math>
<listOfParameters>
<parameter id="LOWER_BOUND" value="-1000" units="mmol_per_gDW_per_min"/>
<parameter id="UPPER_BOUND" value="1000" units="mmol_per_gDW_per_min"/>
<parameter id="OBJECTIVE_COEFFICIENT" value="0"/>
<parameter id="FLUX_VALUE" value="0.000" units="mmol_per_gDW_per_min"/>
</listOfParameters>
</kineticLaw>
</reaction>
<reaction id="R00239MM" name="R00239MM ATP+L-Glutamate-->ADP+L-Glutamyl5-phosphate">
<listOfReactants>
<speciesReference species="C00002MM"/>
<speciesReference species="C00025MM"/>
</listOfReactants>
<listOfProducts>
<speciesReference species="C00008MM"/>
<speciesReference species="C03287MM"/>
</listOfProducts>
<kineticLaw>
<math xmlns="http://www.w3.org/1998/Math/MathML">
<ci> FLUX_VALUE </ci>
</math>
<listOfParameters>
<parameter id="LOWER_BOUND" value="0" units="mmol_per_gDW_per_min"/>
<parameter id="UPPER_BOUND" value="1000" units="mmol_per_gDW_per_min"/>
<parameter id="OBJECTIVE_COEFFICIENT" value="0"/>
<parameter id="FLUX_VALUE" value="0.000" units="mmol_per_gDW_per_min"/>
</listOfParameters>
</kineticLaw>
</reaction>
<reaction id="R00243MM" name="R00243MM L-Glutamate+NAD++H2O-->2-Oxoglutarate+NH3+NADH+H+">
<listOfReactants>
<speciesReference species="C00025MM"/>
<speciesReference species="C00003MM"/>
<speciesReference species="C00001MM"/>
</listOfReactants>
<listOfProducts>
<speciesReference species="C00026MM"/>
<speciesReference species="C00014MM"/>
<speciesReference species="C00004MM"/>
<speciesReference species="C00080MM"/>
</listOfProducts>
<kineticLaw>
<math xmlns="http://www.w3.org/1998/Math/MathML">
<ci> FLUX_VALUE </ci>
</math>
<listOfParameters>
<parameter id="LOWER_BOUND" value="0" units="mmol_per_gDW_per_min"/>
<parameter id="UPPER_BOUND" value="1000" units="mmol_per_gDW_per_min"/>
<parameter id="OBJECTIVE_COEFFICIENT" value="0"/>
<parameter id="FLUX_VALUE" value="0.000" units="mmol_per_gDW_per_min"/>
</listOfParameters>
</kineticLaw>
</reaction>
<reaction id="R00245MM" name="R00245MM L-Glutamate5-semialdehyde+NAD++H2O-->L-Glutamate+NADH+H+">
<listOfReactants>
<speciesReference species="C01165MM"/>
<speciesReference species="C00003MM"/>
<speciesReference species="C00001MM"/>
</listOfReactants>
<listOfProducts>
<speciesReference species="C00025MM"/>
<speciesReference species="C00004MM"/>
<speciesReference species="C00080MM" stoichiometry="2"/>
</listOfProducts>
<kineticLaw>
<math xmlns="http://www.w3.org/1998/Math/MathML">
<ci> FLUX_VALUE </ci>
</math>
<listOfParameters>
<parameter id="LOWER_BOUND" value="0" units="mmol_per_gDW_per_min"/>
<parameter id="UPPER_BOUND" value="1000" units="mmol_per_gDW_per_min"/>
<parameter id="OBJECTIVE_COEFFICIENT" value="0"/>
<parameter id="FLUX_VALUE" value="0.000" units="mmol_per_gDW_per_min"/>
</listOfParameters>
</kineticLaw>
</reaction>
<reaction id="R00248MM" name="R00248MM L-Glutamate+NADP++H2O-->2-Oxoglutarate+NH3+NADPH+H+">
<listOfReactants>
<speciesReference species="C00025MM"/>
<speciesReference species="C00006MM"/>
<speciesReference species="C00001MM"/>
</listOfReactants>
<listOfProducts>
<speciesReference species="C00026MM"/>
<speciesReference species="C00014MM"/>
<speciesReference species="C00005MM"/>
<speciesReference species="C00080MM"/>
</listOfProducts>
<kineticLaw>
<math xmlns="http://www.w3.org/1998/Math/MathML">
<ci> FLUX_VALUE </ci>
</math>
<listOfParameters>
<parameter id="LOWER_BOUND" value="0" units="mmol_per_gDW_per_min"/>
<parameter id="UPPER_BOUND" value="1000" units="mmol_per_gDW_per_min"/>
<parameter id="OBJECTIVE_COEFFICIENT" value="0"/>
<parameter id="FLUX_VALUE" value="0.000" units="mmol_per_gDW_per_min"/>
</listOfParameters>
</kineticLaw>
</reaction>
<reaction id="R00256MM" name="R00256MM L-Glutamine+H2O-->L-Glutamate+NH3">
<listOfReactants>
<speciesReference species="C00064MM"/>
<speciesReference species="C00001MM"/>
</listOfReactants>
<listOfProducts>
<speciesReference species="C00025MM"/>
<speciesReference species="C00014MM"/>
</listOfProducts>
<kineticLaw>
<math xmlns="http://www.w3.org/1998/Math/MathML">
<ci> FLUX_VALUE </ci>
</math>
<listOfParameters>
<parameter id="LOWER_BOUND" value="-1000" units="mmol_per_gDW_per_min"/>
<parameter id="UPPER_BOUND" value="1000" units="mmol_per_gDW_per_min"/>
<parameter id="OBJECTIVE_COEFFICIENT" value="0"/>
<parameter id="FLUX_VALUE" value="0.000" units="mmol_per_gDW_per_min"/>
</listOfParameters>
</kineticLaw>
</reaction>
<reaction id="R00258MM" name="R00258MM L-Alanine+2-Oxoglutarate-->Pyruvate+L-Glutamate">
<listOfReactants>
<speciesReference species="C00041MM"/>
<speciesReference species="C00026MM"/>
</listOfReactants>
<listOfProducts>
<speciesReference species="C00022MM"/>
<speciesReference species="C00025MM"/>
</listOfProducts>
<kineticLaw>
<math xmlns="http://www.w3.org/1998/Math/MathML">
<ci> FLUX_VALUE </ci>
</math>
<listOfParameters>
<parameter id="LOWER_BOUND" value="-1000" units="mmol_per_gDW_per_min"/>
<parameter id="UPPER_BOUND" value="0" units="mmol_per_gDW_per_min"/>
<parameter id="OBJECTIVE_COEFFICIENT" value="0"/>
<parameter id="FLUX_VALUE" value="0.000" units="mmol_per_gDW_per_min"/>
</listOfParameters>
</kineticLaw>
</reaction>
<reaction id="R00261MM" name="R00261MM L-Glutamate-->4-Aminobutanoate+CO2">
<listOfReactants>
<speciesReference species="C00025MM"/>
<speciesReference species="C00080MM"/>
</listOfReactants>
<listOfProducts>
<speciesReference species="C00334MM"/>
<speciesReference species="C00011MM"/>
</listOfProducts>
<kineticLaw>
<math xmlns="http://www.w3.org/1998/Math/MathML">
<ci> FLUX_VALUE </ci>
</math>
<listOfParameters>
<parameter id="LOWER_BOUND" value="0" units="mmol_per_gDW_per_min"/>
<parameter id="UPPER_BOUND" value="1000" units="mmol_per_gDW_per_min"/>
<parameter id="OBJECTIVE_COEFFICIENT" value="0"/>
<parameter id="FLUX_VALUE" value="0.000" units="mmol_per_gDW_per_min"/>
</listOfParameters>
</kineticLaw>
</reaction>
<reaction id="R00268MM" name="R00268MM Oxalosuccinate-->2-Oxoglutarate+CO2">
<listOfReactants>
<speciesReference species="C05379MM"/>
<speciesReference species="C00080MM"/>
</listOfReactants>
<listOfProducts>
<speciesReference species="C00026MM"/>
<speciesReference species="C00011MM"/>
</listOfProducts>
<kineticLaw>
<math xmlns="http://www.w3.org/1998/Math/MathML">
<ci> FLUX_VALUE </ci>
</math>
<listOfParameters>
<parameter id="LOWER_BOUND" value="0" units="mmol_per_gDW_per_min"/>
<parameter id="UPPER_BOUND" value="1000" units="mmol_per_gDW_per_min"/>
<parameter id="OBJECTIVE_COEFFICIENT" value="0"/>
<parameter id="FLUX_VALUE" value="0.000" units="mmol_per_gDW_per_min"/>
</listOfParameters>
</kineticLaw>
</reaction>
<reaction id="R00274MM" name="R00274MM H2O2+2Glutathione-->Glutathionedisulfide+2H2O">
<listOfReactants>
<speciesReference species="C00027MM"/>
<speciesReference species="C00051MM" stoichiometry="2"/>
</listOfReactants>
<listOfProducts>
<speciesReference species="C00127MM"/>
<speciesReference species="C00001MM" stoichiometry="2"/>
</listOfProducts>
<kineticLaw>
<math xmlns="http://www.w3.org/1998/Math/MathML">
<ci> FLUX_VALUE </ci>
</math>
<listOfParameters>
<parameter id="LOWER_BOUND" value="0" units="mmol_per_gDW_per_min"/>
<parameter id="UPPER_BOUND" value="1000" units="mmol_per_gDW_per_min"/>
<parameter id="OBJECTIVE_COEFFICIENT" value="0"/>
<parameter id="FLUX_VALUE" value="0.000" units="mmol_per_gDW_per_min"/>
</listOfParameters>
</kineticLaw>
</reaction>
<reaction id="R00275MM" name="R00275MM 2O2.-+2H+-->H2O2+Oxygen">
<listOfReactants>
<speciesReference species="C00704MM" stoichiometry="2"/>
<speciesReference species="C00080MM" stoichiometry="2"/>
</listOfReactants>
<listOfProducts>
<speciesReference species="C00027MM"/>
<speciesReference species="C00007MM"/>
</listOfProducts>
<kineticLaw>
<math xmlns="http://www.w3.org/1998/Math/MathML">
<ci> FLUX_VALUE </ci>
</math>
<listOfParameters>
<parameter id="LOWER_BOUND" value="0" units="mmol_per_gDW_per_min"/>
<parameter id="UPPER_BOUND" value="1000" units="mmol_per_gDW_per_min"/>
<parameter id="OBJECTIVE_COEFFICIENT" value="0"/>
<parameter id="FLUX_VALUE" value="0.000" units="mmol_per_gDW_per_min"/>
</listOfParameters>
</kineticLaw>
</reaction>
<reaction id="R00310MM" name="R00310MM Protoporphyrin+Fe2+-->Heme+2H+">
<listOfReactants>
<speciesReference species="C02191MM"/>
<speciesReference species="C14818MM"/>
</listOfReactants>
<listOfProducts>
<speciesReference species="C00032MM"/>
<speciesReference species="C00080MM" stoichiometry="2"/>
</listOfProducts>
<kineticLaw>
<math xmlns="http://www.w3.org/1998/Math/MathML">
<ci> FLUX_VALUE </ci>
</math>
<listOfParameters>
<parameter id="LOWER_BOUND" value="0" units="mmol_per_gDW_per_min"/>
<parameter id="UPPER_BOUND" value="1000" units="mmol_per_gDW_per_min"/>
<parameter id="OBJECTIVE_COEFFICIENT" value="0"/>
<parameter id="FLUX_VALUE" value="0.000" units="mmol_per_gDW_per_min"/>
</listOfParameters>
</kineticLaw>
</reaction>
<reaction id="R00316MM" name="R00316MM ATP+Acetate-->Pyrophosphate+Acetyladenylate">
<listOfReactants>
<speciesReference species="C00002MM"/>
<speciesReference species="C00033MM"/>
</listOfReactants>
<listOfProducts>
<speciesReference species="C00013MM"/>
<speciesReference species="C05993MM"/>
</listOfProducts>
<kineticLaw>
<math xmlns="http://www.w3.org/1998/Math/MathML">
<ci> FLUX_VALUE </ci>
</math>
<listOfParameters>
<parameter id="LOWER_BOUND" value="-1000" units="mmol_per_gDW_per_min"/>
<parameter id="UPPER_BOUND" value="1000" units="mmol_per_gDW_per_min"/>
<parameter id="OBJECTIVE_COEFFICIENT" value="0"/>
<parameter id="FLUX_VALUE" value="0.000" units="mmol_per_gDW_per_min"/>
</listOfParameters>
</kineticLaw>
</reaction>
<reaction id="R00330MM" name="R00330MM ATP+GDP-->ADP+GTP">
<listOfReactants>
<speciesReference species="C00002MM"/>
<speciesReference species="C00035MM"/>
</listOfReactants>
<listOfProducts>
<speciesReference species="C00008MM"/>
<speciesReference species="C00044MM"/>
</listOfProducts>
<kineticLaw>
<math xmlns="http://www.w3.org/1998/Math/MathML">
<ci> FLUX_VALUE </ci>
</math>
<listOfParameters>
<parameter id="LOWER_BOUND" value="-1000" units="mmol_per_gDW_per_min"/>
<parameter id="UPPER_BOUND" value="1000" units="mmol_per_gDW_per_min"/>
<parameter id="OBJECTIVE_COEFFICIENT" value="0"/>
<parameter id="FLUX_VALUE" value="0.000" units="mmol_per_gDW_per_min"/>
</listOfParameters>
</kineticLaw>
</reaction>
<reaction id="R00342MM" name="R00342MM (S)-Malate+NAD+-->Oxaloacetate+NADH+H+">
<listOfReactants>
<speciesReference species="C00149MM"/>
<speciesReference species="C00003MM"/>
</listOfReactants>
<listOfProducts>
<speciesReference species="C00036MM"/>
<speciesReference species="C00004MM"/>
<speciesReference species="C00080MM"/>
</listOfProducts>
<kineticLaw>
<math xmlns="http://www.w3.org/1998/Math/MathML">
<ci> FLUX_VALUE </ci>
</math>
<listOfParameters>
<parameter id="LOWER_BOUND" value="-1000" units="mmol_per_gDW_per_min"/>
<parameter id="UPPER_BOUND" value="1000" units="mmol_per_gDW_per_min"/>
<parameter id="OBJECTIVE_COEFFICIENT" value="0"/>
<parameter id="FLUX_VALUE" value="0.000" units="mmol_per_gDW_per_min"/>
</listOfParameters>
</kineticLaw>
</reaction>
<reaction id="R00344MM" name="R00344MM ATP+Pyruvate+HCO3--->ADP+Orthophosphate+Oxaloacetate">
<listOfReactants>
<speciesReference species="C00002MM"/>
<speciesReference species="C00022MM"/>
<speciesReference species="C00288MM"/>
</listOfReactants>
<listOfProducts>
<speciesReference species="C00008MM"/>
<speciesReference species="C00009MM"/>
<speciesReference species="C00036MM"/>
<speciesReference species="C00080MM"/>
</listOfProducts>
<kineticLaw>
<math xmlns="http://www.w3.org/1998/Math/MathML">
<ci> FLUX_VALUE </ci>
</math>
<listOfParameters>
<parameter id="LOWER_BOUND" value="0" units="mmol_per_gDW_per_min"/>
<parameter id="UPPER_BOUND" value="1000" units="mmol_per_gDW_per_min"/>
<parameter id="OBJECTIVE_COEFFICIENT" value="0"/>
<parameter id="FLUX_VALUE" value="0.000" units="mmol_per_gDW_per_min"/>
</listOfParameters>
</kineticLaw>
</reaction>
<reaction id="R00351MM" name="R00351MM Citrate+CoA-->Acetyl-CoA+H2O+Oxaloacetate">
<listOfReactants>
<speciesReference species="C00158MM"/>
<speciesReference species="C00010MM"/>
<speciesReference species="C00080MM"/>
</listOfReactants>
<listOfProducts>
<speciesReference species="C00024MM"/>
<speciesReference species="C00001MM"/>
<speciesReference species="C00036MM"/>
</listOfProducts>
<kineticLaw>
<math xmlns="http://www.w3.org/1998/Math/MathML">
<ci> FLUX_VALUE </ci>
</math>
<listOfParameters>
<parameter id="LOWER_BOUND" value="-1000" units="mmol_per_gDW_per_min"/>
<parameter id="UPPER_BOUND" value="0" units="mmol_per_gDW_per_min"/>
<parameter id="OBJECTIVE_COEFFICIENT" value="0"/>
<parameter id="FLUX_VALUE" value="0.000" units="mmol_per_gDW_per_min"/>
</listOfParameters>
</kineticLaw>
</reaction>
<reaction id="R00355MM" name="R00355MM L-Aspartate+2-Oxoglutarate-->Oxaloacetate+L-Glutamate">
<listOfReactants>
<speciesReference species="C00049MM"/>
<speciesReference species="C00026MM"/>
</listOfReactants>
<listOfProducts>
<speciesReference species="C00036MM"/>
<speciesReference species="C00025MM"/>
</listOfProducts>
<kineticLaw>
<math xmlns="http://www.w3.org/1998/Math/MathML">
<ci> FLUX_VALUE </ci>
</math>
<listOfParameters>
<parameter id="LOWER_BOUND" value="-1000" units="mmol_per_gDW_per_min"/>
<parameter id="UPPER_BOUND" value="1000" units="mmol_per_gDW_per_min"/>
<parameter id="OBJECTIVE_COEFFICIENT" value="0"/>
<parameter id="FLUX_VALUE" value="0.000" units="mmol_per_gDW_per_min"/>
</listOfParameters>
</kineticLaw>
</reaction>
<reaction id="R00371MM" name="R00371MM Acetyl-CoA+Glycine-->CoA+L-2-Amino-3-oxobutanoicacid">
<listOfReactants>
<speciesReference species="C00024MM"/>
<speciesReference species="C00037MM"/>
</listOfReactants>
<listOfProducts>
<speciesReference species="C00010MM"/>
<speciesReference species="C03508MM"/>
<speciesReference species="C00080MM"/>
</listOfProducts>
<kineticLaw>
<math xmlns="http://www.w3.org/1998/Math/MathML">
<ci> FLUX_VALUE </ci>
</math>
<listOfParameters>
<parameter id="LOWER_BOUND" value="-1000" units="mmol_per_gDW_per_min"/>
<parameter id="UPPER_BOUND" value="1000" units="mmol_per_gDW_per_min"/>
<parameter id="OBJECTIVE_COEFFICIENT" value="0"/>
<parameter id="FLUX_VALUE" value="0.000" units="mmol_per_gDW_per_min"/>
</listOfParameters>
</kineticLaw>
</reaction>
<reaction id="R00388MM" name="R00388MM Acyl-CoA+Oxygen-->trans-2,3-Dehydroacyl-CoA+H2O2">
<listOfReactants>
<speciesReference species="C00040MM"/>
<speciesReference species="C00007MM"/>
</listOfReactants>
<listOfProducts>
<speciesReference species="C00658MM"/>
<speciesReference species="C00027MM"/>
</listOfProducts>
<kineticLaw>
<math xmlns="http://www.w3.org/1998/Math/MathML">
<ci> FLUX_VALUE </ci>
</math>
<listOfParameters>
<parameter id="LOWER_BOUND" value="-1000" units="mmol_per_gDW_per_min"/>
<parameter id="UPPER_BOUND" value="1000" units="mmol_per_gDW_per_min"/>
<parameter id="OBJECTIVE_COEFFICIENT" value="0"/>
<parameter id="FLUX_VALUE" value="0.000" units="mmol_per_gDW_per_min"/>
</listOfParameters>
</kineticLaw>
</reaction>
<reaction id="R00391MM" name="R00391MM Acyl-CoA+Acetyl-CoA-->CoA+3-Oxoacyl-CoA">
<listOfReactants>
<speciesReference species="C00040MM"/>
<speciesReference species="C00024MM"/>
</listOfReactants>
<listOfProducts>
<speciesReference species="C00010MM"/>
<speciesReference species="C00264MM"/>
</listOfProducts>
<kineticLaw>
<math xmlns="http://www.w3.org/1998/Math/MathML">
<ci> FLUX_VALUE </ci>
</math>
<listOfParameters>
<parameter id="LOWER_BOUND" value="-1000" units="mmol_per_gDW_per_min"/>
<parameter id="UPPER_BOUND" value="1000" units="mmol_per_gDW_per_min"/>
<parameter id="OBJECTIVE_COEFFICIENT" value="0"/>
<parameter id="FLUX_VALUE" value="0.000" units="mmol_per_gDW_per_min"/>
</listOfParameters>
</kineticLaw>
</reaction>
<reaction id="R00405MM" name="R00405MM ATP+Succinate+CoA-->ADP+Orthophosphate+Succinyl-CoA">
<listOfReactants>
<speciesReference species="C00002MM"/>
<speciesReference species="C00042MM"/>
<speciesReference species="C00010MM"/>
</listOfReactants>
<listOfProducts>
<speciesReference species="C00008MM"/>
<speciesReference species="C00009MM"/>
<speciesReference species="C00091MM"/>
</listOfProducts>
<kineticLaw>
<math xmlns="http://www.w3.org/1998/Math/MathML">
<ci> FLUX_VALUE </ci>
</math>
<listOfParameters>
<parameter id="LOWER_BOUND" value="-1000" units="mmol_per_gDW_per_min"/>
<parameter id="UPPER_BOUND" value="0" units="mmol_per_gDW_per_min"/>
<parameter id="OBJECTIVE_COEFFICIENT" value="0"/>
<parameter id="FLUX_VALUE" value="0.000" units="mmol_per_gDW_per_min"/>
</listOfParameters>
</kineticLaw>
</reaction>
<reaction id="R00410MM" name="R00410MM Succinyl-CoA+Acetoacetate-->Succinate+Acetoacetyl-CoA">
<listOfReactants>
<speciesReference species="C00091MM"/>
<speciesReference species="C00164MM"/>
</listOfReactants>
<listOfProducts>
<speciesReference species="C00042MM"/>
<speciesReference species="C00332MM"/>
</listOfProducts>
<kineticLaw>
<math xmlns="http://www.w3.org/1998/Math/MathML">
<ci> FLUX_VALUE </ci>
</math>
<listOfParameters>
<parameter id="LOWER_BOUND" value="0" units="mmol_per_gDW_per_min"/>
<parameter id="UPPER_BOUND" value="1000" units="mmol_per_gDW_per_min"/>
<parameter id="OBJECTIVE_COEFFICIENT" value="0"/>
<parameter id="FLUX_VALUE" value="0.000" units="mmol_per_gDW_per_min"/>
</listOfParameters>
</kineticLaw>
</reaction>
<reaction id="R00430MM" name="R00430MM GTP+Pyruvate-->GDP+Phosphoenolpyruvate">
<listOfReactants>
<speciesReference species="C00044MM"/>
<speciesReference species="C00022MM"/>
</listOfReactants>
<listOfProducts>
<speciesReference species="C00035MM"/>
<speciesReference species="C00074MM"/>
<speciesReference species="C00080MM"/>
</listOfProducts>
<kineticLaw>
<math xmlns="http://www.w3.org/1998/Math/MathML">
<ci> FLUX_VALUE </ci>
</math>
<listOfParameters>
<parameter id="LOWER_BOUND" value="-1000" units="mmol_per_gDW_per_min"/>
<parameter id="UPPER_BOUND" value="1000" units="mmol_per_gDW_per_min"/>
<parameter id="OBJECTIVE_COEFFICIENT" value="0"/>
<parameter id="FLUX_VALUE" value="0.000" units="mmol_per_gDW_per_min"/>
</listOfParameters>
</kineticLaw>
</reaction>
<reaction id="R00431MM" name="R00431MM GTP+Oxaloacetate-->GDP+Phosphoenolpyruvate+CO2">
<listOfReactants>
<speciesReference species="C00044MM"/>
<speciesReference species="C00036MM"/>
</listOfReactants>
<listOfProducts>
<speciesReference species="C00035MM"/>
<speciesReference species="C00074MM"/>
<speciesReference species="C00011MM"/>
</listOfProducts>
<kineticLaw>
<math xmlns="http://www.w3.org/1998/Math/MathML">
<ci> FLUX_VALUE </ci>
</math>
<listOfParameters>
<parameter id="LOWER_BOUND" value="0" units="mmol_per_gDW_per_min"/>
<parameter id="UPPER_BOUND" value="1000" units="mmol_per_gDW_per_min"/>
<parameter id="OBJECTIVE_COEFFICIENT" value="0"/>
<parameter id="FLUX_VALUE" value="0.000" units="mmol_per_gDW_per_min"/>
</listOfParameters>
</kineticLaw>
</reaction>
<reaction id="R00432MM" name="R00432MM GTP+Succinate+CoA-->GDP+Orthophosphate+Succinyl-CoA">
<listOfReactants>
<speciesReference species="C00044MM"/>
<speciesReference species="C00042MM"/>
<speciesReference species="C00010MM"/>
</listOfReactants>
<listOfProducts>
<speciesReference species="C00035MM"/>
<speciesReference species="C00009MM"/>
<speciesReference species="C00091MM"/>
</listOfProducts>
<kineticLaw>
<math xmlns="http://www.w3.org/1998/Math/MathML">
<ci> FLUX_VALUE </ci>
</math>
<listOfParameters>
<parameter id="LOWER_BOUND" value="-1000" units="mmol_per_gDW_per_min"/>
<parameter id="UPPER_BOUND" value="1000" units="mmol_per_gDW_per_min"/>
<parameter id="OBJECTIVE_COEFFICIENT" value="0"/>
<parameter id="FLUX_VALUE" value="0.000" units="mmol_per_gDW_per_min"/>
</listOfParameters>
</kineticLaw>
</reaction>
<reaction id="R00512MM" name="R00512MM ATP+CMP-->ADP+CDP">
<listOfReactants>
<speciesReference species="C00002MM"/>
<speciesReference species="C00055MM"/>
</listOfReactants>
<listOfProducts>
<speciesReference species="C00008MM"/>
<speciesReference species="C00112MM"/>
</listOfProducts>
<kineticLaw>
<math xmlns="http://www.w3.org/1998/Math/MathML">
<ci> FLUX_VALUE </ci>
</math>
<listOfParameters>
<parameter id="LOWER_BOUND" value="-1000" units="mmol_per_gDW_per_min"/>
<parameter id="UPPER_BOUND" value="1000" units="mmol_per_gDW_per_min"/>
<parameter id="OBJECTIVE_COEFFICIENT" value="0"/>
<parameter id="FLUX_VALUE" value="0.000" units="mmol_per_gDW_per_min"/>
</listOfParameters>
</kineticLaw>
</reaction>
<reaction id="R00551MM" name="R00551MM L-Arginine+H2O-->L-Ornithine+Urea">
<listOfReactants>
<speciesReference species="C00062MM"/>
<speciesReference species="C00001MM"/>
</listOfReactants>
<listOfProducts>
<speciesReference species="C00077MM"/>
<speciesReference species="C00086MM"/>
</listOfProducts>
<kineticLaw>
<math xmlns="http://www.w3.org/1998/Math/MathML">
<ci> FLUX_VALUE </ci>
</math>
<listOfParameters>
<parameter id="LOWER_BOUND" value="0" units="mmol_per_gDW_per_min"/>
<parameter id="UPPER_BOUND" value="1000" units="mmol_per_gDW_per_min"/>
<parameter id="OBJECTIVE_COEFFICIENT" value="0"/>
<parameter id="FLUX_VALUE" value="0.000" units="mmol_per_gDW_per_min"/>
</listOfParameters>
</kineticLaw>
</reaction>
<reaction id="R00566MM" name="R00566MM L-Arginine-->Agmatine+CO2">
<listOfReactants>
<speciesReference species="C00062MM"/>
<speciesReference species="C00080MM"/>
</listOfReactants>
<listOfProducts>
<speciesReference species="C00179MM"/>
<speciesReference species="C00011MM"/>
</listOfProducts>
<kineticLaw>
<math xmlns="http://www.w3.org/1998/Math/MathML">
<ci> FLUX_VALUE </ci>
</math>
<listOfParameters>
<parameter id="LOWER_BOUND" value="0" units="mmol_per_gDW_per_min"/>
<parameter id="UPPER_BOUND" value="1000" units="mmol_per_gDW_per_min"/>
<parameter id="OBJECTIVE_COEFFICIENT" value="0"/>
<parameter id="FLUX_VALUE" value="0.000" units="mmol_per_gDW_per_min"/>
</listOfParameters>
</kineticLaw>
</reaction>
<reaction id="R00570MM" name="R00570MM ATP+CDP-->ADP+CTP">
<listOfReactants>
<speciesReference species="C00002MM"/>
<speciesReference species="C00112MM"/>
</listOfReactants>
<listOfProducts>
<speciesReference species="C00008MM"/>
<speciesReference species="C00063MM"/>
</listOfProducts>
<kineticLaw>
<math xmlns="http://www.w3.org/1998/Math/MathML">
<ci> FLUX_VALUE </ci>
</math>
<listOfParameters>
<parameter id="LOWER_BOUND" value="0" units="mmol_per_gDW_per_min"/>
<parameter id="UPPER_BOUND" value="1000" units="mmol_per_gDW_per_min"/>
<parameter id="OBJECTIVE_COEFFICIENT" value="0"/>
<parameter id="FLUX_VALUE" value="0.000" units="mmol_per_gDW_per_min"/>
</listOfParameters>
</kineticLaw>
</reaction>
<reaction id="R00572MM" name="R00572MM CTP+Pyruvate-->CDP+Phosphoenolpyruvate">
<listOfReactants>
<speciesReference species="C00063MM"/>
<speciesReference species="C00022MM"/>
</listOfReactants>
<listOfProducts>
<speciesReference species="C00112MM"/>
<speciesReference species="C00074MM"/>
<speciesReference species="C00080MM"/>
</listOfProducts>
<kineticLaw>
<math xmlns="http://www.w3.org/1998/Math/MathML">
<ci> FLUX_VALUE </ci>
</math>
<listOfParameters>
<parameter id="LOWER_BOUND" value="-1000" units="mmol_per_gDW_per_min"/>
<parameter id="UPPER_BOUND" value="1000" units="mmol_per_gDW_per_min"/>
<parameter id="OBJECTIVE_COEFFICIENT" value="0"/>
<parameter id="FLUX_VALUE" value="0.000" units="mmol_per_gDW_per_min"/>
</listOfParameters>
</kineticLaw>
</reaction>
<reaction id="R00621MM" name="R00621MM 2-Oxoglutarate+Thiamindiphosphate-->3-Carboxy-1-hydroxypropyl-ThPP+CO2">
<listOfReactants>
<speciesReference species="C00026MM"/>
<speciesReference species="C00068MM"/>
<speciesReference species="C00080MM"/>
</listOfReactants>
<listOfProducts>
<speciesReference species="C05381MM"/>
<speciesReference species="C00011MM"/>
</listOfProducts>
<kineticLaw>
<math xmlns="http://www.w3.org/1998/Math/MathML">
<ci> FLUX_VALUE </ci>
</math>
<listOfParameters>
<parameter id="LOWER_BOUND" value="0" units="mmol_per_gDW_per_min"/>
<parameter id="UPPER_BOUND" value="1000" units="mmol_per_gDW_per_min"/>
<parameter id="OBJECTIVE_COEFFICIENT" value="0"/>
<parameter id="FLUX_VALUE" value="0.000" units="mmol_per_gDW_per_min"/>
</listOfParameters>
</kineticLaw>
</reaction>
<reaction id="R00659MM" name="R00659MM UTP+Pyruvate-->UDP+Phosphoenolpyruvate">
<listOfReactants>
<speciesReference species="C00075MM"/>
<speciesReference species="C00022MM"/>
</listOfReactants>
<listOfProducts>
<speciesReference species="C00015MM"/>
<speciesReference species="C00074MM"/>
<speciesReference species="C00080MM"/>
</listOfProducts>
<kineticLaw>
<math xmlns="http://www.w3.org/1998/Math/MathML">
<ci> FLUX_VALUE </ci>
</math>
<listOfParameters>
<parameter id="LOWER_BOUND" value="-1000" units="mmol_per_gDW_per_min"/>
<parameter id="UPPER_BOUND" value="0" units="mmol_per_gDW_per_min"/>
<parameter id="OBJECTIVE_COEFFICIENT" value="0"/>
<parameter id="FLUX_VALUE" value="0.000" units="mmol_per_gDW_per_min"/>
</listOfParameters>
</kineticLaw>
</reaction>
<reaction id="R00667MM" name="R00667MM L-Ornithine+2-Oxoglutarate-->L-Glutamate5-semialdehyde+L-Glutamate">
<listOfReactants>
<speciesReference species="C00077MM"/>
<speciesReference species="C00026MM"/>
</listOfReactants>
<listOfProducts>
<speciesReference species="C01165MM"/>
<speciesReference species="C00025MM"/>
</listOfProducts>
<kineticLaw>
<math xmlns="http://www.w3.org/1998/Math/MathML">
<ci> FLUX_VALUE </ci>
</math>
<listOfParameters>
<parameter id="LOWER_BOUND" value="-1000" units="mmol_per_gDW_per_min"/>
<parameter id="UPPER_BOUND" value="1000" units="mmol_per_gDW_per_min"/>
<parameter id="OBJECTIVE_COEFFICIENT" value="0"/>
<parameter id="FLUX_VALUE" value="0.000" units="mmol_per_gDW_per_min"/>
</listOfParameters>
</kineticLaw>
</reaction>
<reaction id="R00705MM" name="R00705MM 3-Oxopropanoate+CoA+NAD+-->Acetyl-CoA+CO2+NADH+H+">
<listOfReactants>
<speciesReference species="C00222MM"/>
<speciesReference species="C00010MM"/>
<speciesReference species="C00003MM"/>
</listOfReactants>
<listOfProducts>
<speciesReference species="C00024MM"/>
<speciesReference species="C00011MM"/>
<speciesReference species="C00004MM"/>
</listOfProducts>
<kineticLaw>
<math xmlns="http://www.w3.org/1998/Math/MathML">
<ci> FLUX_VALUE </ci>
</math>
<listOfParameters>
<parameter id="LOWER_BOUND" value="0" units="mmol_per_gDW_per_min"/>
<parameter id="UPPER_BOUND" value="1000" units="mmol_per_gDW_per_min"/>
<parameter id="OBJECTIVE_COEFFICIENT" value="0"/>
<parameter id="FLUX_VALUE" value="0.000" units="mmol_per_gDW_per_min"/>
</listOfParameters>
</kineticLaw>
</reaction>
<reaction id="R00706MM" name="R00706MM 3-Oxopropanoate+CoA+NADP+-->Acetyl-CoA+CO2+NADPH+H+">
<listOfReactants>
<speciesReference species="C00222MM"/>
<speciesReference species="C00010MM"/>
<speciesReference species="C00006MM"/>
</listOfReactants>
<listOfProducts>
<speciesReference species="C00024MM"/>
<speciesReference species="C00011MM"/>
<speciesReference species="C00005MM"/>
</listOfProducts>
<kineticLaw>
<math xmlns="http://www.w3.org/1998/Math/MathML">
<ci> FLUX_VALUE </ci>
</math>
<listOfParameters>
<parameter id="LOWER_BOUND" value="0" units="mmol_per_gDW_per_min"/>
<parameter id="UPPER_BOUND" value="1000" units="mmol_per_gDW_per_min"/>
<parameter id="OBJECTIVE_COEFFICIENT" value="0"/>
<parameter id="FLUX_VALUE" value="0.000" units="mmol_per_gDW_per_min"/>
</listOfParameters>
</kineticLaw>
</reaction>
<reaction id="R00707MM" name="R00707MM (S)-1-Pyrroline-5-carboxylate+NAD++2H2O-->L-Glutamate+NADH+H+">
<listOfReactants>
<speciesReference species="C03912MM"/>
<speciesReference species="C00003MM"/>
<speciesReference species="C00001MM" stoichiometry="2"/>
</listOfReactants>
<listOfProducts>
<speciesReference species="C00025MM"/>
<speciesReference species="C00004MM"/>
<speciesReference species="C00080MM"/>
</listOfProducts>
<kineticLaw>
<math xmlns="http://www.w3.org/1998/Math/MathML">
<ci> FLUX_VALUE </ci>
</math>
<listOfParameters>
<parameter id="LOWER_BOUND" value="0" units="mmol_per_gDW_per_min"/>
<parameter id="UPPER_BOUND" value="1000" units="mmol_per_gDW_per_min"/>
<parameter id="OBJECTIVE_COEFFICIENT" value="0"/>
<parameter id="FLUX_VALUE" value="0.000" units="mmol_per_gDW_per_min"/>
</listOfParameters>
</kineticLaw>
</reaction>
<reaction id="R00708MM" name="R00708MM (S)-1-Pyrroline-5-carboxylate+NADP++2H2O-->L-Glutamate+NADPH+H+">
<listOfReactants>
<speciesReference species="C03912MM"/>
<speciesReference species="C00006MM"/>
<speciesReference species="C00001MM" stoichiometry="2"/>
</listOfReactants>
<listOfProducts>
<speciesReference species="C00025MM"/>
<speciesReference species="C00005MM"/>
<speciesReference species="C00080MM"/>
</listOfProducts>
<kineticLaw>
<math xmlns="http://www.w3.org/1998/Math/MathML">
<ci> FLUX_VALUE </ci>
</math>
<listOfParameters>
<parameter id="LOWER_BOUND" value="0" units="mmol_per_gDW_per_min"/>
<parameter id="UPPER_BOUND" value="1000" units="mmol_per_gDW_per_min"/>
<parameter id="OBJECTIVE_COEFFICIENT" value="0"/>
<parameter id="FLUX_VALUE" value="0.000" units="mmol_per_gDW_per_min"/>
</listOfParameters>
</kineticLaw>
</reaction>
<reaction id="R00709MM" name="R00709MM Isocitrate+NAD+-->2-Oxoglutarate+CO2+NADH+H+">
<listOfReactants>
<speciesReference species="C00311MM"/>
<speciesReference species="C00003MM"/>
</listOfReactants>
<listOfProducts>
<speciesReference species="C00026MM"/>
<speciesReference species="C00011MM"/>
<speciesReference species="C00004MM"/>
</listOfProducts>
<kineticLaw>
<math xmlns="http://www.w3.org/1998/Math/MathML">
<ci> FLUX_VALUE </ci>
</math>
<listOfParameters>
<parameter id="LOWER_BOUND" value="0" units="mmol_per_gDW_per_min"/>
<parameter id="UPPER_BOUND" value="1000" units="mmol_per_gDW_per_min"/>
<parameter id="OBJECTIVE_COEFFICIENT" value="0"/>
<parameter id="FLUX_VALUE" value="0.000" units="mmol_per_gDW_per_min"/>
</listOfParameters>
</kineticLaw>
</reaction>
<reaction id="R00710MM" name="R00710MM Acetaldehyde+NAD++H2O-->Acetate+NADH+H+">
<listOfReactants>
<speciesReference species="C00084MM"/>
<speciesReference species="C00003MM"/>
<speciesReference species="C00001MM"/>
</listOfReactants>
<listOfProducts>
<speciesReference species="C00033MM"/>
<speciesReference species="C00004MM"/>
<speciesReference species="C00080MM" stoichiometry="2"/>
</listOfProducts>
<kineticLaw>
<math xmlns="http://www.w3.org/1998/Math/MathML">
<ci> FLUX_VALUE </ci>
</math>
<listOfParameters>
<parameter id="LOWER_BOUND" value="0" units="mmol_per_gDW_per_min"/>
<parameter id="UPPER_BOUND" value="1000" units="mmol_per_gDW_per_min"/>
<parameter id="OBJECTIVE_COEFFICIENT" value="0"/>
<parameter id="FLUX_VALUE" value="0.000" units="mmol_per_gDW_per_min"/>
</listOfParameters>
</kineticLaw>
</reaction>
<reaction id="R00711MM" name="R00711MM Acetaldehyde+NADP++H2O-->Acetate+NADPH+H+">
<listOfReactants>
<speciesReference species="C00084MM"/>
<speciesReference species="C00006MM"/>
<speciesReference species="C00001MM"/>
</listOfReactants>
<listOfProducts>
<speciesReference species="C00033MM"/>
<speciesReference species="C00005MM"/>
<speciesReference species="C00080MM" stoichiometry="2"/>
</listOfProducts>
<kineticLaw>
<math xmlns="http://www.w3.org/1998/Math/MathML">
<ci> FLUX_VALUE </ci>
</math>
<listOfParameters>
<parameter id="LOWER_BOUND" value="0" units="mmol_per_gDW_per_min"/>
<parameter id="UPPER_BOUND" value="1000" units="mmol_per_gDW_per_min"/>
<parameter id="OBJECTIVE_COEFFICIENT" value="0"/>
<parameter id="FLUX_VALUE" value="0.000" units="mmol_per_gDW_per_min"/>
</listOfParameters>
</kineticLaw>
</reaction>
<reaction id="R00713MM" name="R00713MM Succinatesemialdehyde+NAD++H2O-->Succinate+NADH+H+">
<listOfReactants>
<speciesReference species="C00232MM"/>
<speciesReference species="C00003MM"/>
<speciesReference species="C00001MM"/>
</listOfReactants>
<listOfProducts>
<speciesReference species="C00042MM"/>
<speciesReference species="C00004MM"/>
<speciesReference species="C00080MM" stoichiometry="2"/>
</listOfProducts>
<kineticLaw>
<math xmlns="http://www.w3.org/1998/Math/MathML">
<ci> FLUX_VALUE </ci>
</math>
<listOfParameters>
<parameter id="LOWER_BOUND" value="-1000" units="mmol_per_gDW_per_min"/>
<parameter id="UPPER_BOUND" value="1000" units="mmol_per_gDW_per_min"/>
<parameter id="OBJECTIVE_COEFFICIENT" value="0"/>
<parameter id="FLUX_VALUE" value="0.000" units="mmol_per_gDW_per_min"/>
</listOfParameters>
</kineticLaw>
</reaction>
<reaction id="R00716MM" name="R00716MM N6-(L-1,3-Dicarboxypropyl)-L-lysine+NADP++H2O-->L-Lysine+2-Oxoglutarate+NADPH+H+">
<listOfReactants>
<speciesReference species="C00449MM"/>
<speciesReference species="C00006MM"/>
<speciesReference species="C00001MM"/>
</listOfReactants>
<listOfProducts>
<speciesReference species="C00047MM"/>
<speciesReference species="C00026MM"/>
<speciesReference species="C00005MM"/>
<speciesReference species="C00080MM"/>
</listOfProducts>
<kineticLaw>
<math xmlns="http://www.w3.org/1998/Math/MathML">
<ci> FLUX_VALUE </ci>
</math>
<listOfParameters>
<parameter id="LOWER_BOUND" value="-1000" units="mmol_per_gDW_per_min"/>
<parameter id="UPPER_BOUND" value="1000" units="mmol_per_gDW_per_min"/>
<parameter id="OBJECTIVE_COEFFICIENT" value="0"/>
<parameter id="FLUX_VALUE" value="0.000" units="mmol_per_gDW_per_min"/>
</listOfParameters>
</kineticLaw>
</reaction>
<reaction id="R00722MM" name="R00722MM ATP+IDP-->ADP+ITP">
<listOfReactants>
<speciesReference species="C00002MM"/>
<speciesReference species="C00104MM"/>
</listOfReactants>
<listOfProducts>
<speciesReference species="C00008MM"/>
<speciesReference species="C00081MM"/>
</listOfProducts>
<kineticLaw>
<math xmlns="http://www.w3.org/1998/Math/MathML">
<ci> FLUX_VALUE </ci>
</math>
<listOfParameters>
<parameter id="LOWER_BOUND" value="0" units="mmol_per_gDW_per_min"/>
<parameter id="UPPER_BOUND" value="1000" units="mmol_per_gDW_per_min"/>
<parameter id="OBJECTIVE_COEFFICIENT" value="0"/>
<parameter id="FLUX_VALUE" value="0.000" units="mmol_per_gDW_per_min"/>
</listOfParameters>
</kineticLaw>
</reaction>
<reaction id="R00724MM" name="R00724MM ITP+Pyruvate-->IDP+Phosphoenolpyruvate">
<listOfReactants>
<speciesReference species="C00081MM"/>
<speciesReference species="C00022MM"/>
</listOfReactants>
<listOfProducts>
<speciesReference species="C00104MM"/>
<speciesReference species="C00074MM"/>
<speciesReference species="C00080MM"/>
</listOfProducts>
<kineticLaw>
<math xmlns="http://www.w3.org/1998/Math/MathML">
<ci> FLUX_VALUE </ci>
</math>
<listOfParameters>
<parameter id="LOWER_BOUND" value="-1000" units="mmol_per_gDW_per_min"/>
<parameter id="UPPER_BOUND" value="0" units="mmol_per_gDW_per_min"/>
<parameter id="OBJECTIVE_COEFFICIENT" value="0"/>
<parameter id="FLUX_VALUE" value="0.000" units="mmol_per_gDW_per_min"/>
</listOfParameters>
</kineticLaw>
</reaction>
<reaction id="R00726MM" name="R00726MM ITP+Oxaloacetate-->IDP+Phosphoenolpyruvate+CO2">
<listOfReactants>
<speciesReference species="C00081MM"/>
<speciesReference species="C00036MM"/>
</listOfReactants>
<listOfProducts>
<speciesReference species="C00104MM"/>
<speciesReference species="C00074MM"/>
<speciesReference species="C00011MM"/>
</listOfProducts>
<kineticLaw>
<math xmlns="http://www.w3.org/1998/Math/MathML">
<ci> FLUX_VALUE </ci>
</math>
<listOfParameters>
<parameter id="LOWER_BOUND" value="-1000" units="mmol_per_gDW_per_min"/>
<parameter id="UPPER_BOUND" value="1000" units="mmol_per_gDW_per_min"/>
<parameter id="OBJECTIVE_COEFFICIENT" value="0"/>
<parameter id="FLUX_VALUE" value="0.000" units="mmol_per_gDW_per_min"/>
</listOfParameters>
</kineticLaw>
</reaction>
<reaction id="R00727MM" name="R00727MM ITP+Succinate+CoA-->IDP+Orthophosphate+Succinyl-CoA">
<listOfReactants>
<speciesReference species="C00081MM"/>
<speciesReference species="C00042MM"/>
<speciesReference species="C00010MM"/>
</listOfReactants>
<listOfProducts>
<speciesReference species="C00104MM"/>
<speciesReference species="C00009MM"/>
<speciesReference species="C00091MM"/>
</listOfProducts>
<kineticLaw>
<math xmlns="http://www.w3.org/1998/Math/MathML">
<ci> FLUX_VALUE </ci>
</math>
<listOfParameters>
<parameter id="LOWER_BOUND" value="-1000" units="mmol_per_gDW_per_min"/>
<parameter id="UPPER_BOUND" value="0" units="mmol_per_gDW_per_min"/>
<parameter id="OBJECTIVE_COEFFICIENT" value="0"/>
<parameter id="FLUX_VALUE" value="0.000" units="mmol_per_gDW_per_min"/>
</listOfParameters>
</kineticLaw>
</reaction>
<reaction id="R00740MM" name="R00740MM 3-Oxopropanoate+CoA+NADP+-->Malonyl-CoA+NADPH+H+">
<listOfReactants>
<speciesReference species="C00222MM"/>
<speciesReference species="C00010MM"/>
<speciesReference species="C00006MM"/>
</listOfReactants>
<listOfProducts>
<speciesReference species="C00083MM"/>
<speciesReference species="C00005MM"/>
<speciesReference species="C00080MM"/>
</listOfProducts>
<kineticLaw>
<math xmlns="http://www.w3.org/1998/Math/MathML">
<ci> FLUX_VALUE </ci>
</math>
<listOfParameters>
<parameter id="LOWER_BOUND" value="-1000" units="mmol_per_gDW_per_min"/>
<parameter id="UPPER_BOUND" value="1000" units="mmol_per_gDW_per_min"/>
<parameter id="OBJECTIVE_COEFFICIENT" value="0"/>
<parameter id="FLUX_VALUE" value="0.000" units="mmol_per_gDW_per_min"/>
</listOfParameters>
</kineticLaw>
</reaction>
<reaction id="R00742MM" name="R00742MM ATP+Acetyl-CoA+HCO3--->ADP+Orthophosphate+Malonyl-CoA">
<listOfReactants>
<speciesReference species="C00002MM"/>
<speciesReference species="C00024MM"/>
<speciesReference species="C00288MM"/>
</listOfReactants>
<listOfProducts>
<speciesReference species="C00008MM"/>
<speciesReference species="C00009MM"/>
<speciesReference species="C00083MM"/>
<speciesReference species="C00080MM"/>
</listOfProducts>
<kineticLaw>
<math xmlns="http://www.w3.org/1998/Math/MathML">
<ci> FLUX_VALUE </ci>
</math>
<listOfParameters>
<parameter id="LOWER_BOUND" value="0" units="mmol_per_gDW_per_min"/>
<parameter id="UPPER_BOUND" value="1000" units="mmol_per_gDW_per_min"/>
<parameter id="OBJECTIVE_COEFFICIENT" value="0"/>
<parameter id="FLUX_VALUE" value="0.000" units="mmol_per_gDW_per_min"/>
</listOfParameters>
</kineticLaw>
</reaction>
<reaction id="R00830MM" name="R00830MM Succinyl-CoA+Glycine-->5-Aminolevulinate+CoA+CO2">
<listOfReactants>
<speciesReference species="C00091MM"/>
<speciesReference species="C00037MM"/>
</listOfReactants>
<listOfProducts>
<speciesReference species="C00430MM"/>
<speciesReference species="C00010MM"/>
<speciesReference species="C00011MM"/>
</listOfProducts>
<kineticLaw>
<math xmlns="http://www.w3.org/1998/Math/MathML">
<ci> FLUX_VALUE </ci>
</math>
<listOfParameters>
<parameter id="LOWER_BOUND" value="0" units="mmol_per_gDW_per_min"/>
<parameter id="UPPER_BOUND" value="1000" units="mmol_per_gDW_per_min"/>
<parameter id="OBJECTIVE_COEFFICIENT" value="0"/>
<parameter id="FLUX_VALUE" value="0.000" units="mmol_per_gDW_per_min"/>
</listOfParameters>
</kineticLaw>
</reaction>
<reaction id="R00833MM" name="R00833MM (R)-2-Methyl-3-oxopropanoyl-CoA-->Succinyl-CoA">
<listOfReactants>
<speciesReference species="C01213MM"/>
</listOfReactants>
<listOfProducts>
<speciesReference species="C00091MM"/>
</listOfProducts>
<kineticLaw>
<math xmlns="http://www.w3.org/1998/Math/MathML">
<ci> FLUX_VALUE </ci>
</math>
<listOfParameters>
<parameter id="LOWER_BOUND" value="-1000" units="mmol_per_gDW_per_min"/>
<parameter id="UPPER_BOUND" value="1000" units="mmol_per_gDW_per_min"/>
<parameter id="OBJECTIVE_COEFFICIENT" value="0"/>
<parameter id="FLUX_VALUE" value="0.000" units="mmol_per_gDW_per_min"/>
</listOfParameters>
</kineticLaw>
</reaction>
<reaction id="R00851MM" name="R00851MM sn-Glycerol3-phosphate+Palmitoyl-CoA-->1-Acyl-sn-glycerol3-phosphate+CoA">
<listOfReactants>
<speciesReference species="C00093Cyto"/>
<speciesReference species="C00154MM"/>
</listOfReactants>
<listOfProducts>
<speciesReference species="C00681MM"/>
<speciesReference species="C00010MM"/>
</listOfProducts>
<kineticLaw>
<math xmlns="http://www.w3.org/1998/Math/MathML">
<ci> FLUX_VALUE </ci>
</math>
<listOfParameters>
<parameter id="LOWER_BOUND" value="-1000" units="mmol_per_gDW_per_min"/>
<parameter id="UPPER_BOUND" value="1000" units="mmol_per_gDW_per_min"/>
<parameter id="OBJECTIVE_COEFFICIENT" value="0"/>
<parameter id="FLUX_VALUE" value="0.000" units="mmol_per_gDW_per_min"/>
</listOfParameters>
</kineticLaw>
</reaction>
<reaction id="R00895MM" name="R00895MM L-Cysteine+2-Oxoglutarate-->Mercaptopyruvate+L-Glutamate">
<listOfReactants>
<speciesReference species="C00097MM"/>
<speciesReference species="C00026MM"/>
</listOfReactants>
<listOfProducts>
<speciesReference species="C00957MM"/>
<speciesReference species="C00025MM"/>
</listOfProducts>
<kineticLaw>
<math xmlns="http://www.w3.org/1998/Math/MathML">
<ci> FLUX_VALUE </ci>
</math>
<listOfParameters>
<parameter id="LOWER_BOUND" value="-1000" units="mmol_per_gDW_per_min"/>
<parameter id="UPPER_BOUND" value="1000" units="mmol_per_gDW_per_min"/>
<parameter id="OBJECTIVE_COEFFICIENT" value="0"/>
<parameter id="FLUX_VALUE" value="0.000" units="mmol_per_gDW_per_min"/>
</listOfParameters>
</kineticLaw>
</reaction>
<reaction id="R00926MM" name="R00926MM Propinoladenylate+CoA-->AMP+Propanoyl-CoA">
<listOfReactants>
<speciesReference species="C05983MM"/>
<speciesReference species="C00010MM"/>
</listOfReactants>
<listOfProducts>
<speciesReference species="C00020MM"/>
<speciesReference species="C00100MM"/>
<speciesReference species="C00080MM"/>
</listOfProducts>
<kineticLaw>
<math xmlns="http://www.w3.org/1998/Math/MathML">
<ci> FLUX_VALUE </ci>
</math>
<listOfParameters>
<parameter id="LOWER_BOUND" value="-1000" units="mmol_per_gDW_per_min"/>
<parameter id="UPPER_BOUND" value="1000" units="mmol_per_gDW_per_min"/>
<parameter id="OBJECTIVE_COEFFICIENT" value="0"/>
<parameter id="FLUX_VALUE" value="0.000" units="mmol_per_gDW_per_min"/>
</listOfParameters>
</kineticLaw>
</reaction>
<reaction id="R00927MM" name="R00927MM Propanoyl-CoA+Acetyl-CoA-->CoA+2-Methylacetoacetyl-CoA">
<listOfReactants>
<speciesReference species="C00100MM"/>
<speciesReference species="C00024MM"/>
</listOfReactants>
<listOfProducts>
<speciesReference species="C00010MM"/>
<speciesReference species="C03344MM"/>
</listOfProducts>
<kineticLaw>
<math xmlns="http://www.w3.org/1998/Math/MathML">
<ci> FLUX_VALUE </ci>
</math>
<listOfParameters>
<parameter id="LOWER_BOUND" value="-1000" units="mmol_per_gDW_per_min"/>
<parameter id="UPPER_BOUND" value="1000" units="mmol_per_gDW_per_min"/>
<parameter id="OBJECTIVE_COEFFICIENT" value="0"/>
<parameter id="FLUX_VALUE" value="0.000" units="mmol_per_gDW_per_min"/>
</listOfParameters>
</kineticLaw>
</reaction>
<reaction id="R00935MM" name="R00935MM (S)-Methylmalonatesemialdehyde+CoA+NAD+-->Propanoyl-CoA+CO2+NADH+H+">
<listOfReactants>
<speciesReference species="C06002MM"/>
<speciesReference species="C00010MM"/>
<speciesReference species="C00003MM"/>
</listOfReactants>
<listOfProducts>
<speciesReference species="C00100MM"/>
<speciesReference species="C00011MM"/>
<speciesReference species="C00004MM"/>
</listOfProducts>
<kineticLaw>
<math xmlns="http://www.w3.org/1998/Math/MathML">
<ci> FLUX_VALUE </ci>
</math>
<listOfParameters>
<parameter id="LOWER_BOUND" value="0" units="mmol_per_gDW_per_min"/>
<parameter id="UPPER_BOUND" value="1000" units="mmol_per_gDW_per_min"/>
<parameter id="OBJECTIVE_COEFFICIENT" value="0"/>
<parameter id="FLUX_VALUE" value="0.000" units="mmol_per_gDW_per_min"/>
</listOfParameters>
</kineticLaw>
</reaction>
<reaction id="R00941MM" name="R00941MM 10-Formyltetrahydrofolate+NADP++H2O-->Tetrahydrofolate+CO2+NADPH+H+">
<listOfReactants>
<speciesReference species="C00234MM"/>
<speciesReference species="C00006MM"/>
<speciesReference species="C00001MM"/>
</listOfReactants>
<listOfProducts>
<speciesReference species="C00101MM"/>
<speciesReference species="C00011MM"/>
<speciesReference species="C00005MM"/>
<speciesReference species="C00080MM"/>
</listOfProducts>
<kineticLaw>
<math xmlns="http://www.w3.org/1998/Math/MathML">
<ci> FLUX_VALUE </ci>
</math>
<listOfParameters>
<parameter id="LOWER_BOUND" value="0" units="mmol_per_gDW_per_min"/>
<parameter id="UPPER_BOUND" value="1000" units="mmol_per_gDW_per_min"/>
<parameter id="OBJECTIVE_COEFFICIENT" value="0"/>
<parameter id="FLUX_VALUE" value="0.000" units="mmol_per_gDW_per_min"/>
</listOfParameters>
</kineticLaw>
</reaction>
<reaction id="R00945MM" name="R00945MM 5,10-Methylenetetrahydrofolate+Glycine+H2O-->Tetrahydrofolate+L-Serine">
<listOfReactants>
<speciesReference species="C00143MM"/>
<speciesReference species="C00037MM"/>
<speciesReference species="C00001MM"/>
</listOfReactants>
<listOfProducts>
<speciesReference species="C00101MM"/>
<speciesReference species="C00065MM"/>
</listOfProducts>
<kineticLaw>
<math xmlns="http://www.w3.org/1998/Math/MathML">
<ci> FLUX_VALUE </ci>
</math>
<listOfParameters>
<parameter id="LOWER_BOUND" value="-1000" units="mmol_per_gDW_per_min"/>
<parameter id="UPPER_BOUND" value="1000" units="mmol_per_gDW_per_min"/>
<parameter id="OBJECTIVE_COEFFICIENT" value="0"/>
<parameter id="FLUX_VALUE" value="0.000" units="mmol_per_gDW_per_min"/>
</listOfParameters>
</kineticLaw>
</reaction>
<reaction id="R01082MM" name="R01082MM (S)-Malate-->Fumarate+H2O">
<listOfReactants>
<speciesReference species="C00149MM"/>
</listOfReactants>
<listOfProducts>
<speciesReference species="C00122MM"/>
<speciesReference species="C00001MM"/>
</listOfProducts>
<kineticLaw>
<math xmlns="http://www.w3.org/1998/Math/MathML">
<ci> FLUX_VALUE </ci>
</math>
<listOfParameters>
<parameter id="LOWER_BOUND" value="-1000" units="mmol_per_gDW_per_min"/>
<parameter id="UPPER_BOUND" value="1000" units="mmol_per_gDW_per_min"/>
<parameter id="OBJECTIVE_COEFFICIENT" value="0"/>
<parameter id="FLUX_VALUE" value="0.000" units="mmol_per_gDW_per_min"/>
</listOfParameters>
</kineticLaw>
</reaction>
<reaction id="R01090MM" name="R01090MM L-Leucine+2-Oxoglutarate-->4-Methyl-2-oxopentanoate+L-Glutamate">
<listOfReactants>
<speciesReference species="C00123MM"/>
<speciesReference species="C00026MM"/>
</listOfReactants>
<listOfProducts>
<speciesReference species="C00233MM"/>
<speciesReference species="C00025MM"/>
</listOfProducts>
<kineticLaw>
<math xmlns="http://www.w3.org/1998/Math/MathML">
<ci> FLUX_VALUE </ci>
</math>
<listOfParameters>
<parameter id="LOWER_BOUND" value="-1000" units="mmol_per_gDW_per_min"/>
<parameter id="UPPER_BOUND" value="1000" units="mmol_per_gDW_per_min"/>
<parameter id="OBJECTIVE_COEFFICIENT" value="0"/>
<parameter id="FLUX_VALUE" value="0.000" units="mmol_per_gDW_per_min"/>
</listOfParameters>
</kineticLaw>
</reaction>
<reaction id="R01137MM" name="R01137MM ATP+dADP-->ADP+dATP">
<listOfReactants>
<speciesReference species="C00002MM"/>
<speciesReference species="C00206MM"/>
</listOfReactants>
<listOfProducts>
<speciesReference species="C00008MM"/>
<speciesReference species="C00131MM"/>
</listOfProducts>
<kineticLaw>
<math xmlns="http://www.w3.org/1998/Math/MathML">
<ci> FLUX_VALUE </ci>
</math>
<listOfParameters>
<parameter id="LOWER_BOUND" value="0" units="mmol_per_gDW_per_min"/>
<parameter id="UPPER_BOUND" value="1000" units="mmol_per_gDW_per_min"/>
<parameter id="OBJECTIVE_COEFFICIENT" value="0"/>
<parameter id="FLUX_VALUE" value="0.000" units="mmol_per_gDW_per_min"/>
</listOfParameters>
</kineticLaw>
</reaction>
<reaction id="R01138MM" name="R01138MM dATP+Pyruvate-->dADP+Phosphoenolpyruvate">
<listOfReactants>
<speciesReference species="C00131MM"/>
<speciesReference species="C00022MM"/>
</listOfReactants>
<listOfProducts>
<speciesReference species="C00206MM"/>
<speciesReference species="C00074MM"/>
<speciesReference species="C00080MM"/>
</listOfProducts>
<kineticLaw>
<math xmlns="http://www.w3.org/1998/Math/MathML">
<ci> FLUX_VALUE </ci>
</math>
<listOfParameters>
<parameter id="LOWER_BOUND" value="-1000" units="mmol_per_gDW_per_min"/>
<parameter id="UPPER_BOUND" value="0" units="mmol_per_gDW_per_min"/>
<parameter id="OBJECTIVE_COEFFICIENT" value="0"/>
<parameter id="FLUX_VALUE" value="0.000" units="mmol_per_gDW_per_min"/>
</listOfParameters>
</kineticLaw>
</reaction>
<reaction id="R01157MM" name="R01157MM Agmatine+H2O-->Putrescine+Urea">
<listOfReactants>
<speciesReference species="C00179MM"/>
<speciesReference species="C00001MM"/>
</listOfReactants>
<listOfProducts>
<speciesReference species="C00134MM"/>
<speciesReference species="C00086MM"/>
</listOfProducts>
<kineticLaw>
<math xmlns="http://www.w3.org/1998/Math/MathML">
<ci> FLUX_VALUE </ci>
</math>
<listOfParameters>
<parameter id="LOWER_BOUND" value="-1000" units="mmol_per_gDW_per_min"/>
<parameter id="UPPER_BOUND" value="1000" units="mmol_per_gDW_per_min"/>
<parameter id="OBJECTIVE_COEFFICIENT" value="0"/>
<parameter id="FLUX_VALUE" value="0.000" units="mmol_per_gDW_per_min"/>
</listOfParameters>
</kineticLaw>
</reaction>
<reaction id="R01171MM" name="R01171MM Butanoyl-CoA+NAD+-->Crotonoyl-CoA+NADH+H+">
<listOfReactants>
<speciesReference species="C00136MM"/>
<speciesReference species="C00003MM"/>
</listOfReactants>
<listOfProducts>
<speciesReference species="C00877MM"/>
<speciesReference species="C00004MM"/>
<speciesReference species="C00080MM"/>
</listOfProducts>
<kineticLaw>
<math xmlns="http://www.w3.org/1998/Math/MathML">
<ci> FLUX_VALUE </ci>
</math>
<listOfParameters>
<parameter id="LOWER_BOUND" value="-1000" units="mmol_per_gDW_per_min"/>
<parameter id="UPPER_BOUND" value="0" units="mmol_per_gDW_per_min"/>
<parameter id="OBJECTIVE_COEFFICIENT" value="0"/>
<parameter id="FLUX_VALUE" value="0.000" units="mmol_per_gDW_per_min"/>
</listOfParameters>
</kineticLaw>
</reaction>
<reaction id="R01175MM" name="R01175MM Butanoyl-CoA+FAD-->FADH2+Crotonoyl-CoA">
<listOfReactants>
<speciesReference species="C00136MM"/>
<speciesReference species="C00016MM"/>
<speciesReference species="C00080MM"/>
</listOfReactants>
<listOfProducts>
<speciesReference species="C01352MM"/>
<speciesReference species="C00877MM"/>
</listOfProducts>
<kineticLaw>
<math xmlns="http://www.w3.org/1998/Math/MathML">
<ci> FLUX_VALUE </ci>
</math>
<listOfParameters>
<parameter id="LOWER_BOUND" value="0" units="mmol_per_gDW_per_min"/>
<parameter id="UPPER_BOUND" value="1000" units="mmol_per_gDW_per_min"/>
<parameter id="OBJECTIVE_COEFFICIENT" value="0"/>
<parameter id="FLUX_VALUE" value="0.000" units="mmol_per_gDW_per_min"/>
</listOfParameters>
</kineticLaw>
</reaction>
<reaction id="R01176MM" name="R01176MM ATP+Butanoicacid+CoA-->AMP+Pyrophosphate+Butanoyl-CoA">
<listOfReactants>
<speciesReference species="C00002MM"/>
<speciesReference species="C00246MM"/>
<speciesReference species="C00010MM"/>
</listOfReactants>
<listOfProducts>
<speciesReference species="C00020MM"/>
<speciesReference species="C00013MM"/>
<speciesReference species="C00136MM"/>
<speciesReference species="C00080MM"/>
</listOfProducts>
<kineticLaw>
<math xmlns="http://www.w3.org/1998/Math/MathML">
<ci> FLUX_VALUE </ci>
</math>
<listOfParameters>
<parameter id="LOWER_BOUND" value="0" units="mmol_per_gDW_per_min"/>
<parameter id="UPPER_BOUND" value="1000" units="mmol_per_gDW_per_min"/>
<parameter id="OBJECTIVE_COEFFICIENT" value="0"/>
<parameter id="FLUX_VALUE" value="0.000" units="mmol_per_gDW_per_min"/>
</listOfParameters>
</kineticLaw>
</reaction>
<reaction id="R01177MM" name="R01177MM Acetyl-CoA+Butanoyl-CoA-->CoA+3-Oxohexanoyl-CoA">
<listOfReactants>
<speciesReference species="C00024MM"/>
<speciesReference species="C00136MM"/>
</listOfReactants>
<listOfProducts>
<speciesReference species="C00010MM"/>
<speciesReference species="C05269MM"/>
</listOfProducts>
<kineticLaw>
<math xmlns="http://www.w3.org/1998/Math/MathML">
<ci> FLUX_VALUE </ci>
</math>
<listOfParameters>
<parameter id="LOWER_BOUND" value="-1000" units="mmol_per_gDW_per_min"/>
<parameter id="UPPER_BOUND" value="1000" units="mmol_per_gDW_per_min"/>
<parameter id="OBJECTIVE_COEFFICIENT" value="0"/>
<parameter id="FLUX_VALUE" value="0.000" units="mmol_per_gDW_per_min"/>
</listOfParameters>
</kineticLaw>
</reaction>
<reaction id="R01214MM" name="R01214MM L-Valine+2-Oxoglutarate-->3-Methyl-2-oxobutanoicacid+L-Glutamate">
<listOfReactants>
<speciesReference species="C00183MM"/>
<speciesReference species="C00026MM"/>
</listOfReactants>
<listOfProducts>
<speciesReference species="C00141MM"/>
<speciesReference species="C00025MM"/>
</listOfProducts>
<kineticLaw>
<math xmlns="http://www.w3.org/1998/Math/MathML">
<ci> FLUX_VALUE </ci>
</math>
<listOfParameters>
<parameter id="LOWER_BOUND" value="-1000" units="mmol_per_gDW_per_min"/>
<parameter id="UPPER_BOUND" value="1000" units="mmol_per_gDW_per_min"/>
<parameter id="OBJECTIVE_COEFFICIENT" value="0"/>
<parameter id="FLUX_VALUE" value="0.000" units="mmol_per_gDW_per_min"/>
</listOfParameters>
</kineticLaw>
</reaction>
<reaction id="R01218MM" name="R01218MM 5,10-Methylenetetrahydrofolate+NAD+-->5,10-Methenyltetrahydrofolate+NADH+H+">
<listOfReactants>
<speciesReference species="C00143MM"/>
<speciesReference species="C00003MM"/>
</listOfReactants>
<listOfProducts>
<speciesReference species="C00445MM"/>
<speciesReference species="C00004MM"/>
</listOfProducts>
<kineticLaw>
<math xmlns="http://www.w3.org/1998/Math/MathML">
<ci> FLUX_VALUE </ci>
</math>
<listOfParameters>
<parameter id="LOWER_BOUND" value="0" units="mmol_per_gDW_per_min"/>
<parameter id="UPPER_BOUND" value="1000" units="mmol_per_gDW_per_min"/>
<parameter id="OBJECTIVE_COEFFICIENT" value="0"/>
<parameter id="FLUX_VALUE" value="0.000" units="mmol_per_gDW_per_min"/>
</listOfParameters>
</kineticLaw>
</reaction>
<reaction id="R01220MM" name="R01220MM 5,10-Methylenetetrahydrofolate+NADP+-->5,10-Methenyltetrahydrofolate+NADPH+H+">
<listOfReactants>
<speciesReference species="C00143MM"/>
<speciesReference species="C00006MM"/>
</listOfReactants>
<listOfProducts>
<speciesReference species="C00445MM"/>
<speciesReference species="C00005MM"/>
</listOfProducts>
<kineticLaw>
<math xmlns="http://www.w3.org/1998/Math/MathML">
<ci> FLUX_VALUE </ci>
</math>
<listOfParameters>
<parameter id="LOWER_BOUND" value="0" units="mmol_per_gDW_per_min"/>
<parameter id="UPPER_BOUND" value="1000" units="mmol_per_gDW_per_min"/>
<parameter id="OBJECTIVE_COEFFICIENT" value="0"/>
<parameter id="FLUX_VALUE" value="0.000" units="mmol_per_gDW_per_min"/>
</listOfParameters>
</kineticLaw>
</reaction>
<reaction id="R01248MM" name="R01248MM L-Proline+NAD+-->(S)-1-Pyrroline-5-carboxylate+NADH+H+">
<listOfReactants>
<speciesReference species="C00148MM"/>
<speciesReference species="C00003MM"/>
</listOfReactants>
<listOfProducts>
<speciesReference species="C03912MM"/>
<speciesReference species="C00004MM"/>
<speciesReference species="C00080MM" stoichiometry="2"/>
</listOfProducts>
<kineticLaw>
<math xmlns="http://www.w3.org/1998/Math/MathML">
<ci> FLUX_VALUE </ci>
</math>
<listOfParameters>
<parameter id="LOWER_BOUND" value="-1000" units="mmol_per_gDW_per_min"/>
<parameter id="UPPER_BOUND" value="0" units="mmol_per_gDW_per_min"/>
<parameter id="OBJECTIVE_COEFFICIENT" value="0"/>
<parameter id="FLUX_VALUE" value="0.000" units="mmol_per_gDW_per_min"/>
</listOfParameters>
</kineticLaw>
</reaction>
<reaction id="R01251MM" name="R01251MM L-Proline+NADP+-->(S)-1-Pyrroline-5-carboxylate+NADPH+H+">
<listOfReactants>
<speciesReference species="C00148MM"/>
<speciesReference species="C00006MM"/>
</listOfReactants>
<listOfProducts>
<speciesReference species="C03912MM"/>
<speciesReference species="C00005MM"/>
<speciesReference species="C00080MM" stoichiometry="2"/>
</listOfProducts>
<kineticLaw>
<math xmlns="http://www.w3.org/1998/Math/MathML">
<ci> FLUX_VALUE </ci>
</math>
<listOfParameters>
<parameter id="LOWER_BOUND" value="-1000" units="mmol_per_gDW_per_min"/>
<parameter id="UPPER_BOUND" value="0" units="mmol_per_gDW_per_min"/>
<parameter id="OBJECTIVE_COEFFICIENT" value="0"/>
<parameter id="FLUX_VALUE" value="0.000" units="mmol_per_gDW_per_min"/>
</listOfParameters>
</kineticLaw>
</reaction>
<reaction id="R01253MM" name="R01253MM L-Proline+FAD-->(S)-1-Pyrroline-5-carboxylate+FADH2">
<listOfReactants>
<speciesReference species="C00148MM"/>
<speciesReference species="C00016MM"/>
</listOfReactants>
<listOfProducts>
<speciesReference species="C03912MM"/>
<speciesReference species="C01352MM"/>
</listOfProducts>
<kineticLaw>
<math xmlns="http://www.w3.org/1998/Math/MathML">
<ci> FLUX_VALUE </ci>
</math>
<listOfParameters>
<parameter id="LOWER_BOUND" value="0" units="mmol_per_gDW_per_min"/>
<parameter id="UPPER_BOUND" value="1000" units="mmol_per_gDW_per_min"/>
<parameter id="OBJECTIVE_COEFFICIENT" value="0"/>
<parameter id="FLUX_VALUE" value="0.000" units="mmol_per_gDW_per_min"/>
</listOfParameters>
</kineticLaw>
</reaction>
<reaction id="R01278MM" name="R01278MM Palmitoyl-CoA+NADP+-->trans-Hexadec-2-enoyl-CoA+NADPH+H+">
<listOfReactants>
<speciesReference species="C00154MM"/>
<speciesReference species="C00006MM"/>
</listOfReactants>
<listOfProducts>
<speciesReference species="C05272MM"/>
<speciesReference species="C00005MM"/>
<speciesReference species="C00080MM"/>
</listOfProducts>
<kineticLaw>
<math xmlns="http://www.w3.org/1998/Math/MathML">
<ci> FLUX_VALUE </ci>
</math>
<listOfParameters>
<parameter id="LOWER_BOUND" value="-1000" units="mmol_per_gDW_per_min"/>
<parameter id="UPPER_BOUND" value="0" units="mmol_per_gDW_per_min"/>
<parameter id="OBJECTIVE_COEFFICIENT" value="0"/>
<parameter id="FLUX_VALUE" value="0.000" units="mmol_per_gDW_per_min"/>
</listOfParameters>
</kineticLaw>
</reaction>
<reaction id="R01279MM" name="R01279MM Palmitoyl-CoA+FAD-->trans-Hexadec-2-enoyl-CoA+FADH2">
<listOfReactants>
<speciesReference species="C00154MM"/>
<speciesReference species="C00016MM"/>
<speciesReference species="C00080MM"/>
</listOfReactants>
<listOfProducts>
<speciesReference species="C05272MM"/>
<speciesReference species="C01352MM"/>
</listOfProducts>
<kineticLaw>
<math xmlns="http://www.w3.org/1998/Math/MathML">
<ci> FLUX_VALUE </ci>
</math>
<listOfParameters>
<parameter id="LOWER_BOUND" value="0" units="mmol_per_gDW_per_min"/>
<parameter id="UPPER_BOUND" value="1000" units="mmol_per_gDW_per_min"/>
<parameter id="OBJECTIVE_COEFFICIENT" value="0"/>
<parameter id="FLUX_VALUE" value="0.000" units="mmol_per_gDW_per_min"/>
</listOfParameters>
</kineticLaw>
</reaction>
<reaction id="R01280MM" name="R01280MM ATP+Hexadecanoicacid+CoA-->AMP+Palmitoyl-CoA+Pyrophosphate">
<listOfReactants>
<speciesReference species="C00002MM"/>
<speciesReference species="C00249MM"/>
<speciesReference species="C00010MM"/>
</listOfReactants>
<listOfProducts>
<speciesReference species="C00020MM"/>
<speciesReference species="C00154MM"/>
<speciesReference species="C00013MM"/>
<speciesReference species="C00080MM"/>
</listOfProducts>
<kineticLaw>
<math xmlns="http://www.w3.org/1998/Math/MathML">
<ci> FLUX_VALUE </ci>
</math>
<listOfParameters>
<parameter id="LOWER_BOUND" value="-1000" units="mmol_per_gDW_per_min"/>
<parameter id="UPPER_BOUND" value="1000" units="mmol_per_gDW_per_min"/>
<parameter id="OBJECTIVE_COEFFICIENT" value="0"/>
<parameter id="FLUX_VALUE" value="0.000" units="mmol_per_gDW_per_min"/>
</listOfParameters>
</kineticLaw>
</reaction>
<reaction id="R01325MM" name="R01325MM Citrate-->cis-Aconitate+H2O">
<listOfReactants>
<speciesReference species="C00158MM"/>
</listOfReactants>
<listOfProducts>
<speciesReference species="C00417MM"/>
<speciesReference species="C00001MM"/>
</listOfProducts>
<kineticLaw>
<math xmlns="http://www.w3.org/1998/Math/MathML">
<ci> FLUX_VALUE </ci>
</math>
<listOfParameters>
<parameter id="LOWER_BOUND" value="-1000" units="mmol_per_gDW_per_min"/>
<parameter id="UPPER_BOUND" value="1000" units="mmol_per_gDW_per_min"/>
<parameter id="OBJECTIVE_COEFFICIENT" value="0"/>
<parameter id="FLUX_VALUE" value="0.000" units="mmol_per_gDW_per_min"/>
</listOfParameters>
</kineticLaw>
</reaction>
<reaction id="R01354MM" name="R01354MM ATP+Propanoate-->Pyrophosphate+Propinoladenylate">
<listOfReactants>
<speciesReference species="C00002MM"/>
<speciesReference species="C00163MM"/>
</listOfReactants>
<listOfProducts>
<speciesReference species="C00013MM"/>
<speciesReference species="C05983MM"/>
</listOfProducts>
<kineticLaw>
<math xmlns="http://www.w3.org/1998/Math/MathML">
<ci> FLUX_VALUE </ci>
</math>
<listOfParameters>
<parameter id="LOWER_BOUND" value="0" units="mmol_per_gDW_per_min"/>
<parameter id="UPPER_BOUND" value="1000" units="mmol_per_gDW_per_min"/>
<parameter id="OBJECTIVE_COEFFICIENT" value="0"/>
<parameter id="FLUX_VALUE" value="0.000" units="mmol_per_gDW_per_min"/>
</listOfParameters>
</kineticLaw>
</reaction>
<reaction id="R01360MM" name="R01360MM (S)-3-Hydroxy-3-methylglutaryl-CoA-->Acetyl-CoA+Acetoacetate">
<listOfReactants>
<speciesReference species="C00356MM"/>
</listOfReactants>
<listOfProducts>
<speciesReference species="C00024MM"/>
<speciesReference species="C00164MM"/>
</listOfProducts>
<kineticLaw>
<math xmlns="http://www.w3.org/1998/Math/MathML">
<ci> FLUX_VALUE </ci>
</math>
<listOfParameters>
<parameter id="LOWER_BOUND" value="-1000" units="mmol_per_gDW_per_min"/>
<parameter id="UPPER_BOUND" value="1000" units="mmol_per_gDW_per_min"/>
<parameter id="OBJECTIVE_COEFFICIENT" value="0"/>
<parameter id="FLUX_VALUE" value="0.000" units="mmol_per_gDW_per_min"/>
</listOfParameters>
</kineticLaw>
</reaction>
<reaction id="R01361MM" name="R01361MM (R)-3-Hydroxybutanoate+NAD+-->Acetoacetate+NADH+H+">
<listOfReactants>
<speciesReference species="C01089MM"/>
<speciesReference species="C00003MM"/>
</listOfReactants>
<listOfProducts>
<speciesReference species="C00164MM"/>
<speciesReference species="C00004MM"/>
<speciesReference species="C00080MM"/>
</listOfProducts>
<kineticLaw>
<math xmlns="http://www.w3.org/1998/Math/MathML">
<ci> FLUX_VALUE </ci>
</math>
<listOfParameters>
<parameter id="LOWER_BOUND" value="-1000" units="mmol_per_gDW_per_min"/>
<parameter id="UPPER_BOUND" value="1000" units="mmol_per_gDW_per_min"/>
<parameter id="OBJECTIVE_COEFFICIENT" value="0"/>
<parameter id="FLUX_VALUE" value="0.000" units="mmol_per_gDW_per_min"/>
</listOfParameters>
</kineticLaw>
</reaction>
<reaction id="R01624MM" name="R01624MM Acetyl-CoA+Acyl-carrierprotein-->CoA+Acetyl-[acyl-carrierprotein]">
<listOfReactants>
<speciesReference species="C00024MM"/>
<speciesReference species="C00229MM"/>
</listOfReactants>
<listOfProducts>
<speciesReference species="C00010MM"/>
<speciesReference species="C03939MM"/>
</listOfProducts>
<kineticLaw>
<math xmlns="http://www.w3.org/1998/Math/MathML">
<ci> FLUX_VALUE </ci>
</math>
<listOfParameters>
<parameter id="LOWER_BOUND" value="-1000" units="mmol_per_gDW_per_min"/>
<parameter id="UPPER_BOUND" value="1000" units="mmol_per_gDW_per_min"/>
<parameter id="OBJECTIVE_COEFFICIENT" value="0"/>
<parameter id="FLUX_VALUE" value="0.000" units="mmol_per_gDW_per_min"/>
</listOfParameters>
</kineticLaw>
</reaction>
<reaction id="R01626MM" name="R01626MM Malonyl-CoA+Acyl-carrierprotein-->CoA+Malonyl-[acyl-carrierprotein]">
<listOfReactants>
<speciesReference species="C00083MM"/>
<speciesReference species="C00229MM"/>
</listOfReactants>
<listOfProducts>
<speciesReference species="C00010MM"/>
<speciesReference species="C01209MM"/>
</listOfProducts>
<kineticLaw>
<math xmlns="http://www.w3.org/1998/Math/MathML">
<ci> FLUX_VALUE </ci>
</math>
<listOfParameters>
<parameter id="LOWER_BOUND" value="-1000" units="mmol_per_gDW_per_min"/>
<parameter id="UPPER_BOUND" value="1000" units="mmol_per_gDW_per_min"/>
<parameter id="OBJECTIVE_COEFFICIENT" value="0"/>
<parameter id="FLUX_VALUE" value="0.000" units="mmol_per_gDW_per_min"/>
</listOfParameters>
</kineticLaw>
</reaction>
<reaction id="R01648MM" name="R01648MM 4-Aminobutanoate+2-Oxoglutarate-->Succinatesemialdehyde+L-Glutamate">
<listOfReactants>
<speciesReference species="C00334MM"/>
<speciesReference species="C00026MM"/>
</listOfReactants>
<listOfProducts>
<speciesReference species="C00232MM"/>
<speciesReference species="C00025MM"/>
</listOfProducts>
<kineticLaw>
<math xmlns="http://www.w3.org/1998/Math/MathML">
<ci> FLUX_VALUE </ci>
</math>
<listOfParameters>
<parameter id="LOWER_BOUND" value="-1000" units="mmol_per_gDW_per_min"/>
<parameter id="UPPER_BOUND" value="1000" units="mmol_per_gDW_per_min"/>
<parameter id="OBJECTIVE_COEFFICIENT" value="0"/>
<parameter id="FLUX_VALUE" value="0.000" units="mmol_per_gDW_per_min"/>
</listOfParameters>
</kineticLaw>
</reaction>
<reaction id="R01655MM" name="R01655MM 5,10-Methenyltetrahydrofolate+H2O-->10-Formyltetrahydrofolate+H+">
<listOfReactants>
<speciesReference species="C00445MM"/>
<speciesReference species="C00001MM"/>
</listOfReactants>
<listOfProducts>
<speciesReference species="C00234MM"/>
<speciesReference species="C00080MM"/>
</listOfProducts>
<kineticLaw>
<math xmlns="http://www.w3.org/1998/Math/MathML">
<ci> FLUX_VALUE </ci>
</math>
<listOfParameters>
<parameter id="LOWER_BOUND" value="-1000" units="mmol_per_gDW_per_min"/>
<parameter id="UPPER_BOUND" value="1000" units="mmol_per_gDW_per_min"/>
<parameter id="OBJECTIVE_COEFFICIENT" value="0"/>
<parameter id="FLUX_VALUE" value="0.000" units="mmol_per_gDW_per_min"/>
</listOfParameters>
</kineticLaw>
</reaction>
<reaction id="R01699MM" name="R01699MM Pyruvate+EnzymeN6-(lipoyl)lysine-->[Dihydrolipoyllysine-residueacetyltransferase]S-acetyldihydrolipoyllysine+CO2">
<listOfReactants>
<speciesReference species="C00022MM"/>
<speciesReference species="C15972MM"/>
<speciesReference species="C00080MM"/>
</listOfReactants>
<listOfProducts>
<speciesReference species="C16255MM"/>
<speciesReference species="C00011MM"/>
</listOfProducts>
<kineticLaw>
<math xmlns="http://www.w3.org/1998/Math/MathML">
<ci> FLUX_VALUE </ci>
</math>
<listOfParameters>
<parameter id="LOWER_BOUND" value="0" units="mmol_per_gDW_per_min"/>
<parameter id="UPPER_BOUND" value="1000" units="mmol_per_gDW_per_min"/>
<parameter id="OBJECTIVE_COEFFICIENT" value="0"/>
<parameter id="FLUX_VALUE" value="0.000" units="mmol_per_gDW_per_min"/>
</listOfParameters>
</kineticLaw>
</reaction>
<reaction id="R01700MM" name="R01700MM 2-Oxoglutarate+EnzymeN6-(lipoyl)lysine-->[Dihydrolipoyllysine-residuesuccinyltransferase]S-succinyldihydrolipoyllysine+CO2">
<listOfReactants>
<speciesReference species="C00026MM"/>
<speciesReference species="C15972MM"/>
<speciesReference species="C00080MM"/>
</listOfReactants>
<listOfProducts>
<speciesReference species="C16254MM"/>
<speciesReference species="C00011MM"/>
</listOfProducts>
<kineticLaw>
<math xmlns="http://www.w3.org/1998/Math/MathML">
<ci> FLUX_VALUE </ci>
</math>
<listOfParameters>
<parameter id="LOWER_BOUND" value="0" units="mmol_per_gDW_per_min"/>
<parameter id="UPPER_BOUND" value="1000" units="mmol_per_gDW_per_min"/>
<parameter id="OBJECTIVE_COEFFICIENT" value="0"/>
<parameter id="FLUX_VALUE" value="0.000" units="mmol_per_gDW_per_min"/>
</listOfParameters>
</kineticLaw>
</reaction>
<reaction id="R01701MM" name="R01701MM 3-Methyl-2-oxobutanoicacid+EnzymeN6-(lipoyl)lysine-->[Dihydrolipoyllysine-residue(2-methylpropanoyl)transferase]S-(2-methylpropanoyl)dihydrolipoyllysine+CO2">
<listOfReactants>
<speciesReference species="C00141MM"/>
<speciesReference species="C15972MM"/>
<speciesReference species="C00080MM"/>
</listOfReactants>
<listOfProducts>
<speciesReference species="C15977MM"/>
<speciesReference species="C00011MM"/>
</listOfProducts>
<kineticLaw>
<math xmlns="http://www.w3.org/1998/Math/MathML">
<ci> FLUX_VALUE </ci>
</math>
<listOfParameters>
<parameter id="LOWER_BOUND" value="0" units="mmol_per_gDW_per_min"/>
<parameter id="UPPER_BOUND" value="1000" units="mmol_per_gDW_per_min"/>
<parameter id="OBJECTIVE_COEFFICIENT" value="0"/>
<parameter id="FLUX_VALUE" value="0.000" units="mmol_per_gDW_per_min"/>
</listOfParameters>
</kineticLaw>
</reaction>
<reaction id="R01702MM" name="R01702MM 4-Methyl-2-oxopentanoate+EnzymeN6-(lipoyl)lysine-->[Dihydrolipoyllysine-residue(2-methylpropanoyl)transferase]S-(3-methylbutanoyl)dihydrolipoyllysine+CO2">
<listOfReactants>
<speciesReference species="C00233MM"/>
<speciesReference species="C15972MM"/>
<speciesReference species="C00080MM"/>
</listOfReactants>
<listOfProducts>
<speciesReference species="C15975MM"/>
<speciesReference species="C00011MM"/>
</listOfProducts>
<kineticLaw>
<math xmlns="http://www.w3.org/1998/Math/MathML">
<ci> FLUX_VALUE </ci>
</math>
<listOfParameters>
<parameter id="LOWER_BOUND" value="0" units="mmol_per_gDW_per_min"/>
<parameter id="UPPER_BOUND" value="1000" units="mmol_per_gDW_per_min"/>
<parameter id="OBJECTIVE_COEFFICIENT" value="0"/>
<parameter id="FLUX_VALUE" value="0.000" units="mmol_per_gDW_per_min"/>
</listOfParameters>
</kineticLaw>
</reaction>
<reaction id="R01706MM" name="R01706MM Hexadecanoyl-[acp]+H2O-->Acyl-carrierprotein+Hexadecanoicacid">
<listOfReactants>
<speciesReference species="C05764MM"/>
<speciesReference species="C00001MM"/>
</listOfReactants>
<listOfProducts>
<speciesReference species="C00229MM"/>
<speciesReference species="C00249MM"/>
<speciesReference species="C00080MM"/>
</listOfProducts>
<kineticLaw>
<math xmlns="http://www.w3.org/1998/Math/MathML">
<ci> FLUX_VALUE </ci>
</math>
<listOfParameters>
<parameter id="LOWER_BOUND" value="-1000" units="mmol_per_gDW_per_min"/>
<parameter id="UPPER_BOUND" value="1000" units="mmol_per_gDW_per_min"/>
<parameter id="OBJECTIVE_COEFFICIENT" value="0"/>
<parameter id="FLUX_VALUE" value="0.000" units="mmol_per_gDW_per_min"/>
</listOfParameters>
</kineticLaw>
</reaction>
<reaction id="R01778MM" name="R01778MM (3S)-3-Hydroxyacyl-CoA+NAD+-->3-Oxoacyl-CoA+NADH+H+">
<listOfReactants>
<speciesReference species="C00640MM"/>
<speciesReference species="C00003MM"/>
</listOfReactants>
<listOfProducts>
<speciesReference species="C00264MM"/>
<speciesReference species="C00004MM"/>
<speciesReference species="C00080MM"/>
</listOfProducts>
<kineticLaw>
<math xmlns="http://www.w3.org/1998/Math/MathML">
<ci> FLUX_VALUE </ci>
</math>
<listOfParameters>
<parameter id="LOWER_BOUND" value="-1000" units="mmol_per_gDW_per_min"/>
<parameter id="UPPER_BOUND" value="0" units="mmol_per_gDW_per_min"/>
<parameter id="OBJECTIVE_COEFFICIENT" value="0"/>
<parameter id="FLUX_VALUE" value="0.000" units="mmol_per_gDW_per_min"/>
</listOfParameters>
</kineticLaw>
</reaction>
<reaction id="R01799MM" name="R01799MM CTP+Phosphatidate-->Pyrophosphate+CDP-diacylglycerol">
<listOfReactants>
<speciesReference species="C00063MM"/>
<speciesReference species="C00416MM"/>
</listOfReactants>
<listOfProducts>
<speciesReference species="C00013MM"/>
<speciesReference species="C00269MM"/>
</listOfProducts>
<kineticLaw>
<math xmlns="http://www.w3.org/1998/Math/MathML">
<ci> FLUX_VALUE </ci>
</math>
<listOfParameters>
<parameter id="LOWER_BOUND" value="-1000" units="mmol_per_gDW_per_min"/>
<parameter id="UPPER_BOUND" value="1000" units="mmol_per_gDW_per_min"/>
<parameter id="OBJECTIVE_COEFFICIENT" value="0"/>
<parameter id="FLUX_VALUE" value="0.000" units="mmol_per_gDW_per_min"/>
</listOfParameters>
</kineticLaw>
</reaction>
<reaction id="R01801MM" name="R01801MM CDP-diacylglycerol+sn-Glycerol3-phosphate-->CMP+Phosphatidylglycerophosphate">
<listOfReactants>
<speciesReference species="C00269MM"/>
<speciesReference species="C00093Cyto"/>
</listOfReactants>
<listOfProducts>
<speciesReference species="C00055MM"/>
<speciesReference species="C03892MM"/>
<speciesReference species="C00080MM"/>
</listOfProducts>
<kineticLaw>
<math xmlns="http://www.w3.org/1998/Math/MathML">
<ci> FLUX_VALUE </ci>
</math>
<listOfParameters>
<parameter id="LOWER_BOUND" value="0" units="mmol_per_gDW_per_min"/>
<parameter id="UPPER_BOUND" value="1000" units="mmol_per_gDW_per_min"/>
<parameter id="OBJECTIVE_COEFFICIENT" value="0"/>
<parameter id="FLUX_VALUE" value="0.000" units="mmol_per_gDW_per_min"/>
</listOfParameters>
</kineticLaw>
</reaction>
<reaction id="R01857MM" name="R01857MM ATP+dGDP-->ADP+dGTP">
<listOfReactants>
<speciesReference species="C00002MM"/>
<speciesReference species="C00361MM"/>
</listOfReactants>
<listOfProducts>
<speciesReference species="C00008MM"/>
<speciesReference species="C00286MM"/>
</listOfProducts>
<kineticLaw>
<math xmlns="http://www.w3.org/1998/Math/MathML">
<ci> FLUX_VALUE </ci>
</math>
<listOfParameters>
<parameter id="LOWER_BOUND" value="0" units="mmol_per_gDW_per_min"/>
<parameter id="UPPER_BOUND" value="1000" units="mmol_per_gDW_per_min"/>
<parameter id="OBJECTIVE_COEFFICIENT" value="0"/>
<parameter id="FLUX_VALUE" value="0.000" units="mmol_per_gDW_per_min"/>
</listOfParameters>
</kineticLaw>
</reaction>
<reaction id="R01858MM" name="R01858MM dGTP+Pyruvate-->dGDP+Phosphoenolpyruvate">
<listOfReactants>
<speciesReference species="C00286MM"/>
<speciesReference species="C00022MM"/>
</listOfReactants>
<listOfProducts>
<speciesReference species="C00361MM"/>
<speciesReference species="C00074MM"/>
<speciesReference species="C00080MM"/>
</listOfProducts>
<kineticLaw>
<math xmlns="http://www.w3.org/1998/Math/MathML">
<ci> FLUX_VALUE </ci>
</math>
<listOfParameters>
<parameter id="LOWER_BOUND" value="-1000" units="mmol_per_gDW_per_min"/>
<parameter id="UPPER_BOUND" value="0" units="mmol_per_gDW_per_min"/>
<parameter id="OBJECTIVE_COEFFICIENT" value="0"/>
<parameter id="FLUX_VALUE" value="0.000" units="mmol_per_gDW_per_min"/>
</listOfParameters>
</kineticLaw>
</reaction>
<reaction id="R01859MM" name="R01859MM ATP+Propanoyl-CoA+HCO3--->ADP+Orthophosphate+(S)-2-Methyl-3-oxopropanoyl-CoA">
<listOfReactants>
<speciesReference species="C00002MM"/>
<speciesReference species="C00100MM"/>
<speciesReference species="C00288MM"/>
</listOfReactants>
<listOfProducts>
<speciesReference species="C00008MM"/>
<speciesReference species="C00009MM"/>
<speciesReference species="C00683MM"/>
<speciesReference species="C00080MM"/>
</listOfProducts>
<kineticLaw>
<math xmlns="http://www.w3.org/1998/Math/MathML">
<ci> FLUX_VALUE </ci>
</math>
<listOfParameters>
<parameter id="LOWER_BOUND" value="0" units="mmol_per_gDW_per_min"/>
<parameter id="UPPER_BOUND" value="1000" units="mmol_per_gDW_per_min"/>
<parameter id="OBJECTIVE_COEFFICIENT" value="0"/>
<parameter id="FLUX_VALUE" value="0.000" units="mmol_per_gDW_per_min"/>
</listOfParameters>
</kineticLaw>
</reaction>
<reaction id="R01899MM" name="R01899MM Isocitrate+NADP+-->Oxalosuccinate+NADPH+H+">
<listOfReactants>
<speciesReference species="C00311MM"/>
<speciesReference species="C00006MM"/>
</listOfReactants>
<listOfProducts>
<speciesReference species="C05379MM"/>
<speciesReference species="C00005MM"/>
<speciesReference species="C00080MM"/>
</listOfProducts>
<kineticLaw>
<math xmlns="http://www.w3.org/1998/Math/MathML">
<ci> FLUX_VALUE </ci>
</math>
<listOfParameters>
<parameter id="LOWER_BOUND" value="-1000" units="mmol_per_gDW_per_min"/>
<parameter id="UPPER_BOUND" value="1000" units="mmol_per_gDW_per_min"/>
<parameter id="OBJECTIVE_COEFFICIENT" value="0"/>
<parameter id="FLUX_VALUE" value="0.000" units="mmol_per_gDW_per_min"/>
</listOfParameters>
</kineticLaw>
</reaction>
<reaction id="R01900MM" name="R01900MM Isocitrate-->cis-Aconitate+H2O">
<listOfReactants>
<speciesReference species="C00311MM"/>
</listOfReactants>
<listOfProducts>
<speciesReference species="C00417MM"/>
<speciesReference species="C00001MM"/>
</listOfProducts>
<kineticLaw>
<math xmlns="http://www.w3.org/1998/Math/MathML">
<ci> FLUX_VALUE </ci>
</math>
<listOfParameters>
<parameter id="LOWER_BOUND" value="-1000" units="mmol_per_gDW_per_min"/>
<parameter id="UPPER_BOUND" value="1000" units="mmol_per_gDW_per_min"/>
<parameter id="OBJECTIVE_COEFFICIENT" value="0"/>
<parameter id="FLUX_VALUE" value="0.000" units="mmol_per_gDW_per_min"/>
</listOfParameters>
</kineticLaw>
</reaction>
<reaction id="R01923MM" name="R01923MM Palmitoyl-CoA+L-Carnitine-->CoA+L-Palmitoylcarnitine">
<listOfReactants>
<speciesReference species="C00154MM"/>
<speciesReference species="C00318MM"/>
</listOfReactants>
<listOfProducts>
<speciesReference species="C00010MM"/>
<speciesReference species="C02990MM"/>
</listOfProducts>
<kineticLaw>
<math xmlns="http://www.w3.org/1998/Math/MathML">
<ci> FLUX_VALUE </ci>
</math>
<listOfParameters>
<parameter id="LOWER_BOUND" value="-1000" units="mmol_per_gDW_per_min"/>
<parameter id="UPPER_BOUND" value="1000" units="mmol_per_gDW_per_min"/>
<parameter id="OBJECTIVE_COEFFICIENT" value="0"/>
<parameter id="FLUX_VALUE" value="0.000" units="mmol_per_gDW_per_min"/>
</listOfParameters>
</kineticLaw>
</reaction>
<reaction id="R01939MM" name="R01939MM L-2-Aminoadipate+2-Oxoglutarate-->2-Oxoadipate+L-Glutamate">
<listOfReactants>
<speciesReference species="C00956MM"/>
<speciesReference species="C00026MM"/>
</listOfReactants>
<listOfProducts>
<speciesReference species="C00322MM"/>
<speciesReference species="C00025MM"/>
</listOfProducts>
<kineticLaw>
<math xmlns="http://www.w3.org/1998/Math/MathML">
<ci> FLUX_VALUE </ci>
</math>
<listOfParameters>
<parameter id="LOWER_BOUND" value="-1000" units="mmol_per_gDW_per_min"/>
<parameter id="UPPER_BOUND" value="1000" units="mmol_per_gDW_per_min"/>
<parameter id="OBJECTIVE_COEFFICIENT" value="0"/>
<parameter id="FLUX_VALUE" value="0.000" units="mmol_per_gDW_per_min"/>
</listOfParameters>
</kineticLaw>
</reaction>
<reaction id="R01940MM" name="R01940MM 2-Oxoadipate+Lipoamide-->S-Glutaryldihydrolipoamide+CO2">
<listOfReactants>
<speciesReference species="C00322MM"/>
<speciesReference species="C15972MM"/>
<speciesReference species="C00080MM"/>
</listOfReactants>
<listOfProducts>
<speciesReference species="C06157MM"/>
<speciesReference species="C00011MM"/>
</listOfProducts>
<kineticLaw>
<math xmlns="http://www.w3.org/1998/Math/MathML">
<ci> FLUX_VALUE </ci>
</math>
<listOfParameters>
<parameter id="LOWER_BOUND" value="0" units="mmol_per_gDW_per_min"/>
<parameter id="UPPER_BOUND" value="1000" units="mmol_per_gDW_per_min"/>
<parameter id="OBJECTIVE_COEFFICIENT" value="0"/>
<parameter id="FLUX_VALUE" value="0.000" units="mmol_per_gDW_per_min"/>
</listOfParameters>
</kineticLaw>
</reaction>
<reaction id="R01975MM" name="R01975MM (S)-3-Hydroxybutanoyl-CoA+NAD+-->Acetoacetyl-CoA+NADH+H+">
<listOfReactants>
<speciesReference species="C01144MM"/>
<speciesReference species="C00003MM"/>
</listOfReactants>
<listOfProducts>
<speciesReference species="C00332MM"/>
<speciesReference species="C00004MM"/>
<speciesReference species="C00080MM"/>
</listOfProducts>
<kineticLaw>
<math xmlns="http://www.w3.org/1998/Math/MathML">
<ci> FLUX_VALUE </ci>
</math>
<listOfParameters>
<parameter id="LOWER_BOUND" value="-1000" units="mmol_per_gDW_per_min"/>
<parameter id="UPPER_BOUND" value="1000" units="mmol_per_gDW_per_min"/>
<parameter id="OBJECTIVE_COEFFICIENT" value="0"/>
<parameter id="FLUX_VALUE" value="0.000" units="mmol_per_gDW_per_min"/>
</listOfParameters>
</kineticLaw>
</reaction>
<reaction id="R01978MM" name="R01978MM (S)-3-Hydroxy-3-methylglutaryl-CoA+CoA-->Acetyl-CoA+H2O+Acetoacetyl-CoA">
<listOfReactants>
<speciesReference species="C00356MM"/>
<speciesReference species="C00010MM"/>
<speciesReference species="C00080MM"/>
</listOfReactants>
<listOfProducts>
<speciesReference species="C00024MM"/>
<speciesReference species="C00001MM"/>
<speciesReference species="C00332MM"/>
</listOfProducts>
<kineticLaw>
<math xmlns="http://www.w3.org/1998/Math/MathML">
<ci> FLUX_VALUE </ci>
</math>
<listOfParameters>
<parameter id="LOWER_BOUND" value="-1000" units="mmol_per_gDW_per_min"/>
<parameter id="UPPER_BOUND" value="1000" units="mmol_per_gDW_per_min"/>
<parameter id="OBJECTIVE_COEFFICIENT" value="0"/>
<parameter id="FLUX_VALUE" value="0.000" units="mmol_per_gDW_per_min"/>
</listOfParameters>
</kineticLaw>
</reaction>
<reaction id="R02029MM" name="R02029MM Phosphatidylglycerophosphate+H2O-->Phosphatidylglycerol+Orthophosphate">
<listOfReactants>
<speciesReference species="C03892MM"/>
<speciesReference species="C00001MM"/>
</listOfReactants>
<listOfProducts>
<speciesReference species="C00344MM"/>
<speciesReference species="C00009MM"/>
</listOfProducts>
<kineticLaw>
<math xmlns="http://www.w3.org/1998/Math/MathML">
<ci> FLUX_VALUE </ci>
</math>
<listOfParameters>
<parameter id="LOWER_BOUND" value="0" units="mmol_per_gDW_per_min"/>
<parameter id="UPPER_BOUND" value="1000" units="mmol_per_gDW_per_min"/>
<parameter id="OBJECTIVE_COEFFICIENT" value="0"/>
<parameter id="FLUX_VALUE" value="0.000" units="mmol_per_gDW_per_min"/>
</listOfParameters>
</kineticLaw>
</reaction>
<reaction id="R02030MM" name="R02030MM Phosphatidylglycerol+CDP-diacylglycerol-->Cardiolipin+CMP">
<listOfReactants>
<speciesReference species="C00344MM"/>
<speciesReference species="C00269MM"/>
</listOfReactants>
<listOfProducts>
<speciesReference species="C05980MM"/>
<speciesReference species="C00055MM"/>
<speciesReference species="C00080MM"/>
</listOfProducts>
<kineticLaw>
<math xmlns="http://www.w3.org/1998/Math/MathML">
<ci> FLUX_VALUE </ci>
</math>
<listOfParameters>
<parameter id="LOWER_BOUND" value="0" units="mmol_per_gDW_per_min"/>
<parameter id="UPPER_BOUND" value="1000" units="mmol_per_gDW_per_min"/>
<parameter id="OBJECTIVE_COEFFICIENT" value="0"/>
<parameter id="FLUX_VALUE" value="0.000" units="mmol_per_gDW_per_min"/>
</listOfParameters>
</kineticLaw>
</reaction>
<reaction id="R02085MM" name="R02085MM (S)-3-Hydroxy-3-methylglutaryl-CoA-->3-Methylglutaconyl-CoA+H2O">
<listOfReactants>
<speciesReference species="C00356MM"/>
</listOfReactants>
<listOfProducts>
<speciesReference species="C03231MM"/>
<speciesReference species="C00001MM"/>
</listOfProducts>
<kineticLaw>
<math xmlns="http://www.w3.org/1998/Math/MathML">
<ci> FLUX_VALUE </ci>
</math>
<listOfParameters>
<parameter id="LOWER_BOUND" value="-1000" units="mmol_per_gDW_per_min"/>
<parameter id="UPPER_BOUND" value="1000" units="mmol_per_gDW_per_min"/>
<parameter id="OBJECTIVE_COEFFICIENT" value="0"/>
<parameter id="FLUX_VALUE" value="0.000" units="mmol_per_gDW_per_min"/>
</listOfParameters>
</kineticLaw>
</reaction>
<reaction id="R02093MM" name="R02093MM ATP+dTDP-->ADP+dTTP">
<listOfReactants>
<speciesReference species="C00002MM"/>
<speciesReference species="C00363MM"/>
</listOfReactants>
<listOfProducts>
<speciesReference species="C00008MM"/>
<speciesReference species="C00459MM"/>
</listOfProducts>
<kineticLaw>
<math xmlns="http://www.w3.org/1998/Math/MathML">
<ci> FLUX_VALUE </ci>
</math>
<listOfParameters>
<parameter id="LOWER_BOUND" value="-1000" units="mmol_per_gDW_per_min"/>
<parameter id="UPPER_BOUND" value="1000" units="mmol_per_gDW_per_min"/>
<parameter id="OBJECTIVE_COEFFICIENT" value="0"/>
<parameter id="FLUX_VALUE" value="0.000" units="mmol_per_gDW_per_min"/>
</listOfParameters>
</kineticLaw>
</reaction>
<reaction id="R02161MM" name="R02161MM COMPLEX_III_Ubiquinol+2Ferricytochromec-->Ubiquinone+2Ferrocytochromec">
<listOfReactants>
<speciesReference species="C00390MM"/>
<speciesReference species="C00125MM" stoichiometry="2"/>
<speciesReference species="C00080MM" stoichiometry="2"/>
</listOfReactants>
<listOfProducts>
<speciesReference species="C00399MM"/>
<speciesReference species="C00126MM" stoichiometry="2"/>
<speciesReference species="C00080Cyto" stoichiometry="4"/>
</listOfProducts>
<kineticLaw>
<math xmlns="http://www.w3.org/1998/Math/MathML">
<ci> FLUX_VALUE </ci>
</math>
<listOfParameters>
<parameter id="LOWER_BOUND" value="-1000" units="mmol_per_gDW_per_min"/>
<parameter id="UPPER_BOUND" value="1000" units="mmol_per_gDW_per_min"/>
<parameter id="OBJECTIVE_COEFFICIENT" value="0"/>
<parameter id="FLUX_VALUE" value="0.000" units="mmol_per_gDW_per_min"/>
</listOfParameters>
</kineticLaw>
</reaction>
<reaction id="R02163MM" name="R02163MM COMPLEX_I_Ubiquinone+NADH-->Ubiquinol+NAD+4H+0.002O2.-">
<listOfReactants>
<speciesReference species="C00399MM" stoichiometry="0.999"/>
<speciesReference species="C00004MM"/>
<speciesReference species="C00080MM" stoichiometry="4.994"/>
<speciesReference species="C00007MM" stoichiometry="0.002"/>
</listOfReactants>
<listOfProducts>
<speciesReference species="C00390MM" stoichiometry="0.999"/>
<speciesReference species="C00003MM"/>
<speciesReference species="C00080Cyto" stoichiometry="3.996"/>
<speciesReference species="C00704MM" stoichiometry="0.002"/>
</listOfProducts>
<kineticLaw>
<math xmlns="http://www.w3.org/1998/Math/MathML">
<ci> FLUX_VALUE </ci>
</math>
<listOfParameters>
<parameter id="LOWER_BOUND" value="-1000" units="mmol_per_gDW_per_min"/>
<parameter id="UPPER_BOUND" value="1000" units="mmol_per_gDW_per_min"/>
<parameter id="OBJECTIVE_COEFFICIENT" value="0"/>
<parameter id="FLUX_VALUE" value="0.000" units="mmol_per_gDW_per_min"/>
</listOfParameters>
</kineticLaw>
</reaction>
<reaction id="R02164MM" name="R02164MM COMPLEX_II_Ubiquinone+Succinate-->Ubiquinol+Fumarate">
<listOfReactants>
<speciesReference species="C00399MM"/>
<speciesReference species="C00042MM"/>
</listOfReactants>
<listOfProducts>
<speciesReference species="C00390MM"/>
<speciesReference species="C00122MM"/>
</listOfProducts>
<kineticLaw>
<math xmlns="http://www.w3.org/1998/Math/MathML">
<ci> FLUX_VALUE </ci>
</math>
<listOfParameters>
<parameter id="LOWER_BOUND" value="-1000" units="mmol_per_gDW_per_min"/>
<parameter id="UPPER_BOUND" value="1000" units="mmol_per_gDW_per_min"/>
<parameter id="OBJECTIVE_COEFFICIENT" value="0"/>
<parameter id="FLUX_VALUE" value="0.000" units="mmol_per_gDW_per_min"/>
</listOfParameters>
</kineticLaw>
</reaction>
<reaction id="R02199MM" name="R02199MM L-Isoleucine+2-Oxoglutarate-->(S)-3-Methyl-2-oxopentanoicacid+L-Glutamate">
<listOfReactants>
<speciesReference species="C00407MM"/>
<speciesReference species="C00026MM"/>
</listOfReactants>
<listOfProducts>
<speciesReference species="C00671MM"/>
<speciesReference species="C00025MM"/>
</listOfProducts>
<kineticLaw>
<math xmlns="http://www.w3.org/1998/Math/MathML">
<ci> FLUX_VALUE </ci>
</math>
<listOfParameters>
<parameter id="LOWER_BOUND" value="-1000" units="mmol_per_gDW_per_min"/>
<parameter id="UPPER_BOUND" value="1000" units="mmol_per_gDW_per_min"/>
<parameter id="OBJECTIVE_COEFFICIENT" value="0"/>
<parameter id="FLUX_VALUE" value="0.000" units="mmol_per_gDW_per_min"/>
</listOfParameters>
</kineticLaw>
</reaction>
<reaction id="R02241MM" name="R02241MM Phosphatidate+CoA-->1-Acyl-sn-glycerol3-phosphate+Palmitoyl-CoA">
<listOfReactants>
<speciesReference species="C00416MM"/>
<speciesReference species="C00010MM"/>
</listOfReactants>
<listOfProducts>
<speciesReference species="C00681MM"/>
<speciesReference species="C00154MM"/>
</listOfProducts>
<kineticLaw>
<math xmlns="http://www.w3.org/1998/Math/MathML">
<ci> FLUX_VALUE </ci>
</math>
<listOfParameters>
<parameter id="LOWER_BOUND" value="-1000" units="mmol_per_gDW_per_min"/>
<parameter id="UPPER_BOUND" value="1000" units="mmol_per_gDW_per_min"/>
<parameter id="OBJECTIVE_COEFFICIENT" value="0"/>
<parameter id="FLUX_VALUE" value="0.000" units="mmol_per_gDW_per_min"/>
</listOfParameters>
</kineticLaw>
</reaction>
<reaction id="R02313MM" name="R02313MM N6-(L-1,3-Dicarboxypropyl)-L-lysine+NAD++H2O-->L-Glutamate+L-2-Aminoadipate6-semialdehyde+NADH+H+">
<listOfReactants>
<speciesReference species="C00449MM"/>
<speciesReference species="C00003MM"/>
<speciesReference species="C00001MM"/>
</listOfReactants>
<listOfProducts>
<speciesReference species="C00025MM"/>
<speciesReference species="C04076MM"/>
<speciesReference species="C00004MM"/>
<speciesReference species="C00080MM"/>
</listOfProducts>
<kineticLaw>
<math xmlns="http://www.w3.org/1998/Math/MathML">
<ci> FLUX_VALUE </ci>
</math>
<listOfParameters>
<parameter id="LOWER_BOUND" value="-1000" units="mmol_per_gDW_per_min"/>
<parameter id="UPPER_BOUND" value="1000" units="mmol_per_gDW_per_min"/>
<parameter id="OBJECTIVE_COEFFICIENT" value="0"/>
<parameter id="FLUX_VALUE" value="0.000" units="mmol_per_gDW_per_min"/>
</listOfParameters>
</kineticLaw>
</reaction>
<reaction id="R02326MM" name="R02326MM ATP+dCDP-->ADP+dCTP">
<listOfReactants>
<speciesReference species="C00002MM"/>
<speciesReference species="C00705MM"/>
</listOfReactants>
<listOfProducts>
<speciesReference species="C00008MM"/>
<speciesReference species="C00458MM"/>
</listOfProducts>
<kineticLaw>
<math xmlns="http://www.w3.org/1998/Math/MathML">
<ci> FLUX_VALUE </ci>
</math>
<listOfParameters>
<parameter id="LOWER_BOUND" value="-1000" units="mmol_per_gDW_per_min"/>
<parameter id="UPPER_BOUND" value="1000" units="mmol_per_gDW_per_min"/>
<parameter id="OBJECTIVE_COEFFICIENT" value="0"/>
<parameter id="FLUX_VALUE" value="0.000" units="mmol_per_gDW_per_min"/>
</listOfParameters>
</kineticLaw>
</reaction>
<reaction id="R02487MM" name="R02487MM Glutaryl-CoA+FAD-->FADH2+Crotonoyl-CoA+CO2">
<listOfReactants>
<speciesReference species="C00527MM"/>
<speciesReference species="C00016MM"/>
<speciesReference species="C00080MM" stoichiometry="2"/>
</listOfReactants>
<listOfProducts>
<speciesReference species="C01352MM"/>
<speciesReference species="C00877MM"/>
<speciesReference species="C00011MM"/>
</listOfProducts>
<kineticLaw>
<math xmlns="http://www.w3.org/1998/Math/MathML">
<ci> FLUX_VALUE </ci>
</math>
<listOfParameters>
<parameter id="LOWER_BOUND" value="0" units="mmol_per_gDW_per_min"/>
<parameter id="UPPER_BOUND" value="1000" units="mmol_per_gDW_per_min"/>
<parameter id="OBJECTIVE_COEFFICIENT" value="0"/>
<parameter id="FLUX_VALUE" value="0.000" units="mmol_per_gDW_per_min"/>
</listOfParameters>
</kineticLaw>
</reaction>
<reaction id="R02529MM" name="R02529MM Aminoacetone+H2O+Oxygen-->Methylglyoxal+NH3+H2O2">
<listOfReactants>
<speciesReference species="C01888MM"/>
<speciesReference species="C00001MM"/>
<speciesReference species="C00007MM"/>
<speciesReference species="C00080MM"/>
</listOfReactants>
<listOfProducts>
<speciesReference species="C00546MM"/>
<speciesReference species="C00014MM"/>
<speciesReference species="C00027MM"/>
</listOfProducts>
<kineticLaw>
<math xmlns="http://www.w3.org/1998/Math/MathML">
<ci> FLUX_VALUE </ci>
</math>
<listOfParameters>
<parameter id="LOWER_BOUND" value="-1000" units="mmol_per_gDW_per_min"/>
<parameter id="UPPER_BOUND" value="1000" units="mmol_per_gDW_per_min"/>
<parameter id="OBJECTIVE_COEFFICIENT" value="0"/>
<parameter id="FLUX_VALUE" value="0.000" units="mmol_per_gDW_per_min"/>
</listOfParameters>
</kineticLaw>
</reaction>
<reaction id="R02569MM" name="R02569MM Acetyl-CoA+EnzymeN6-(dihydrolipoyl)lysine-->CoA+[Dihydrolipoyllysine-residueacetyltransferase]S-acetyldihydrolipoyllysine">
<listOfReactants>
<speciesReference species="C00024MM"/>
<speciesReference species="C15973MM"/>
</listOfReactants>
<listOfProducts>
<speciesReference species="C00010MM"/>
<speciesReference species="C16255MM"/>
</listOfProducts>
<kineticLaw>
<math xmlns="http://www.w3.org/1998/Math/MathML">
<ci> FLUX_VALUE </ci>
</math>
<listOfParameters>
<parameter id="LOWER_BOUND" value="-1000" units="mmol_per_gDW_per_min"/>
<parameter id="UPPER_BOUND" value="1000" units="mmol_per_gDW_per_min"/>
<parameter id="OBJECTIVE_COEFFICIENT" value="0"/>
<parameter id="FLUX_VALUE" value="0.000" units="mmol_per_gDW_per_min"/>
</listOfParameters>
</kineticLaw>
</reaction>
<reaction id="R02570MM" name="R02570MM Succinyl-CoA+EnzymeN6-(dihydrolipoyl)lysine-->CoA+[Dihydrolipoyllysine-residuesuccinyltransferase]S-succinyldihydrolipoyllysine">
<listOfReactants>
<speciesReference species="C00091MM"/>
<speciesReference species="C15973MM"/>
</listOfReactants>
<listOfProducts>
<speciesReference species="C00010MM"/>
<speciesReference species="C16254MM"/>
</listOfProducts>
<kineticLaw>
<math xmlns="http://www.w3.org/1998/Math/MathML">
<ci> FLUX_VALUE </ci>
</math>
<listOfParameters>
<parameter id="LOWER_BOUND" value="-1000" units="mmol_per_gDW_per_min"/>
<parameter id="UPPER_BOUND" value="1000" units="mmol_per_gDW_per_min"/>
<parameter id="OBJECTIVE_COEFFICIENT" value="0"/>
<parameter id="FLUX_VALUE" value="0.000" units="mmol_per_gDW_per_min"/>
</listOfParameters>
</kineticLaw>
</reaction>
<reaction id="R02571MM" name="R02571MM Glutaryl-CoA+Dihydrolipoamide-->CoA+S-Glutaryldihydrolipoamide">
<listOfReactants>
<speciesReference species="C00527MM"/>
<speciesReference species="C15973MM"/>
</listOfReactants>
<listOfProducts>
<speciesReference species="C00010MM"/>
<speciesReference species="C06157MM"/>
</listOfProducts>
<kineticLaw>
<math xmlns="http://www.w3.org/1998/Math/MathML">
<ci> FLUX_VALUE </ci>
</math>
<listOfParameters>
<parameter id="LOWER_BOUND" value="-1000" units="mmol_per_gDW_per_min"/>
<parameter id="UPPER_BOUND" value="1000" units="mmol_per_gDW_per_min"/>
<parameter id="OBJECTIVE_COEFFICIENT" value="0"/>
<parameter id="FLUX_VALUE" value="0.000" units="mmol_per_gDW_per_min"/>
</listOfParameters>
</kineticLaw>
</reaction>
<reaction id="R02660MM" name="R02660MM 22-Methylpropanoyl-CoA+Oxygen-->22-Methylprop-2-enoyl-CoA+2H2O">
<listOfReactants>
<speciesReference species="C00630MM" stoichiometry="2"/>
<speciesReference species="C00007MM"/>
</listOfReactants>
<listOfProducts>
<speciesReference species="C03460MM" stoichiometry="2"/>
<speciesReference species="C00001MM" stoichiometry="2"/>
</listOfProducts>
<kineticLaw>
<math xmlns="http://www.w3.org/1998/Math/MathML">
<ci> FLUX_VALUE </ci>
</math>
<listOfParameters>
<parameter id="LOWER_BOUND" value="0" units="mmol_per_gDW_per_min"/>
<parameter id="UPPER_BOUND" value="1000" units="mmol_per_gDW_per_min"/>
<parameter id="OBJECTIVE_COEFFICIENT" value="0"/>
<parameter id="FLUX_VALUE" value="0.000" units="mmol_per_gDW_per_min"/>
</listOfParameters>
</kineticLaw>
</reaction>
<reaction id="R02661MM" name="R02661MM 2-Methylpropanoyl-CoA+FAD-->2-Methylprop-2-enoyl-CoA+FADH2">
<listOfReactants>
<speciesReference species="C00630MM"/>
<speciesReference species="C00016MM"/>
<speciesReference species="C00080MM"/>
</listOfReactants>
<listOfProducts>
<speciesReference species="C03460MM"/>
<speciesReference species="C01352MM"/>
</listOfProducts>
<kineticLaw>
<math xmlns="http://www.w3.org/1998/Math/MathML">
<ci> FLUX_VALUE </ci>
</math>
<listOfParameters>
<parameter id="LOWER_BOUND" value="-1000" units="mmol_per_gDW_per_min"/>
<parameter id="UPPER_BOUND" value="1000" units="mmol_per_gDW_per_min"/>
<parameter id="OBJECTIVE_COEFFICIENT" value="0"/>
<parameter id="FLUX_VALUE" value="0.000" units="mmol_per_gDW_per_min"/>
</listOfParameters>
</kineticLaw>
</reaction>
<reaction id="R02662MM" name="R02662MM 2-Methylpropanoyl-CoA+EnzymeN6-(dihydrolipoyl)lysine-->CoA+[Dihydrolipoyllysine-residue(2-methylpropanoyl)transferase]S-(2-methylpropanoyl)dihydrolipoyllysine">
<listOfReactants>
<speciesReference species="C00630MM"/>
<speciesReference species="C15973MM"/>
</listOfReactants>
<listOfProducts>
<speciesReference species="C00010MM"/>
<speciesReference species="C15977MM"/>
</listOfProducts>
<kineticLaw>
<math xmlns="http://www.w3.org/1998/Math/MathML">
<ci> FLUX_VALUE </ci>
</math>
<listOfParameters>
<parameter id="LOWER_BOUND" value="-1000" units="mmol_per_gDW_per_min"/>
<parameter id="UPPER_BOUND" value="1000" units="mmol_per_gDW_per_min"/>
<parameter id="OBJECTIVE_COEFFICIENT" value="0"/>
<parameter id="FLUX_VALUE" value="0.000" units="mmol_per_gDW_per_min"/>
</listOfParameters>
</kineticLaw>
</reaction>
<reaction id="R02685MM" name="R02685MM (3S)-3-Hydroxyacyl-CoA-->trans-2,3-Dehydroacyl-CoA+H2O">
<listOfReactants>
<speciesReference species="C00640MM"/>
</listOfReactants>
<listOfProducts>
<speciesReference species="C00658MM"/>
<speciesReference species="C00001MM"/>
</listOfProducts>
<kineticLaw>
<math xmlns="http://www.w3.org/1998/Math/MathML">
<ci> FLUX_VALUE </ci>
</math>
<listOfParameters>
<parameter id="LOWER_BOUND" value="-1000" units="mmol_per_gDW_per_min"/>
<parameter id="UPPER_BOUND" value="1000" units="mmol_per_gDW_per_min"/>
<parameter id="OBJECTIVE_COEFFICIENT" value="0"/>
<parameter id="FLUX_VALUE" value="0.000" units="mmol_per_gDW_per_min"/>
</listOfParameters>
</kineticLaw>
</reaction>
<reaction id="R02765MM" name="R02765MM (R)-Methylmalonyl-CoA --> (S)-Methylmalonyl-CoA">
<listOfReactants>
<speciesReference species="C01213MM"/>
</listOfReactants>
<listOfProducts>
<speciesReference species="C00683MM"/>
</listOfProducts>
<kineticLaw>
<math xmlns="http://www.w3.org/1998/Math/MathML">
<ci> FLUX_VALUE </ci>
</math>
<listOfParameters>
<parameter id="LOWER_BOUND" value="-1000" units="mmol_per_gDW_per_min"/>
<parameter id="UPPER_BOUND" value="1000" units="mmol_per_gDW_per_min"/>
<parameter id="OBJECTIVE_COEFFICIENT" value="0"/>
<parameter id="FLUX_VALUE" value="0.000" units="mmol_per_gDW_per_min"/>
</listOfParameters>
</kineticLaw>
</reaction>
<reaction id="R03026MM" name="R03026MM (S)-3-Hydroxybutanoyl-CoA-->Crotonoyl-CoA+H2O">
<listOfReactants>
<speciesReference species="C01144MM"/>
</listOfReactants>
<listOfProducts>
<speciesReference species="C00877MM"/>
<speciesReference species="C00001MM"/>
</listOfProducts>
<kineticLaw>
<math xmlns="http://www.w3.org/1998/Math/MathML">
<ci> FLUX_VALUE </ci>
</math>
<listOfParameters>
<parameter id="LOWER_BOUND" value="-1000" units="mmol_per_gDW_per_min"/>
<parameter id="UPPER_BOUND" value="1000" units="mmol_per_gDW_per_min"/>
<parameter id="OBJECTIVE_COEFFICIENT" value="0"/>
<parameter id="FLUX_VALUE" value="0.000" units="mmol_per_gDW_per_min"/>
</listOfParameters>
</kineticLaw>
</reaction>
<reaction id="R03102MM" name="R03102MM L-2-Aminoadipate6-semialdehyde+NAD++H2O-->L-2-Aminoadipate+NADH+H+">
<listOfReactants>
<speciesReference species="C04076MM"/>
<speciesReference species="C00003MM"/>
<speciesReference species="C00001MM"/>
</listOfReactants>
<listOfProducts>
<speciesReference species="C00956MM"/>
<speciesReference species="C00004MM"/>
<speciesReference species="C00080MM" stoichiometry="2"/>
</listOfProducts>
<kineticLaw>
<math xmlns="http://www.w3.org/1998/Math/MathML">
<ci> FLUX_VALUE </ci>
</math>
<listOfParameters>
<parameter id="LOWER_BOUND" value="0" units="mmol_per_gDW_per_min"/>
<parameter id="UPPER_BOUND" value="1000" units="mmol_per_gDW_per_min"/>
<parameter id="OBJECTIVE_COEFFICIENT" value="0"/>
<parameter id="FLUX_VALUE" value="0.000" units="mmol_per_gDW_per_min"/>
</listOfParameters>
</kineticLaw>
</reaction>
<reaction id="R03103MM" name="R03103MM L-2-Aminoadipate6-semialdehyde+NADP++H2O-->L-2-Aminoadipate+NADPH+H+">
<listOfReactants>
<speciesReference species="C04076MM"/>
<speciesReference species="C00006MM"/>
<speciesReference species="C00001MM"/>
</listOfReactants>
<listOfProducts>
<speciesReference species="C00956MM"/>
<speciesReference species="C00005MM"/>
<speciesReference species="C00080MM" stoichiometry="2"/>
</listOfProducts>
<kineticLaw>
<math xmlns="http://www.w3.org/1998/Math/MathML">
<ci> FLUX_VALUE </ci>
</math>
<listOfParameters>
<parameter id="LOWER_BOUND" value="0" units="mmol_per_gDW_per_min"/>
<parameter id="UPPER_BOUND" value="1000" units="mmol_per_gDW_per_min"/>
<parameter id="OBJECTIVE_COEFFICIENT" value="0"/>
<parameter id="FLUX_VALUE" value="0.000" units="mmol_per_gDW_per_min"/>
</listOfParameters>
</kineticLaw>
</reaction>
<reaction id="R03105MM" name="R03105MM Mercaptopyruvate+Sulfite-->Thiosulfate+Pyruvate">
<listOfReactants>
<speciesReference species="C00957MM"/>
<speciesReference species="C00094MM"/>
</listOfReactants>
<listOfProducts>
<speciesReference species="C00320MM"/>
<speciesReference species="C00022MM"/>
</listOfProducts>
<kineticLaw>
<math xmlns="http://www.w3.org/1998/Math/MathML">
<ci> FLUX_VALUE </ci>
</math>
<listOfParameters>
<parameter id="LOWER_BOUND" value="0" units="mmol_per_gDW_per_min"/>
<parameter id="UPPER_BOUND" value="1000" units="mmol_per_gDW_per_min"/>
<parameter id="OBJECTIVE_COEFFICIENT" value="0"/>
<parameter id="FLUX_VALUE" value="0.000" units="mmol_per_gDW_per_min"/>
</listOfParameters>
</kineticLaw>
</reaction>
<reaction id="R03170MM" name="R03170MM 2(S)-2-Methylbutanoyl-CoA+Oxygen-->22-Methylbut-2-enoyl-CoA+2H2O">
<listOfReactants>
<speciesReference species="C15980MM" stoichiometry="2"/>
<speciesReference species="C00007MM"/>
</listOfReactants>
<listOfProducts>
<speciesReference species="C03345MM" stoichiometry="2"/>
<speciesReference species="C00001MM" stoichiometry="2"/>
</listOfProducts>
<kineticLaw>
<math xmlns="http://www.w3.org/1998/Math/MathML">
<ci> FLUX_VALUE </ci>
</math>
<listOfParameters>
<parameter id="LOWER_BOUND" value="0" units="mmol_per_gDW_per_min"/>
<parameter id="UPPER_BOUND" value="1000" units="mmol_per_gDW_per_min"/>
<parameter id="OBJECTIVE_COEFFICIENT" value="0"/>
<parameter id="FLUX_VALUE" value="0.000" units="mmol_per_gDW_per_min"/>
</listOfParameters>
</kineticLaw>
</reaction>
<reaction id="R03172MM" name="R03172MM (S)-2-Methylbutanoyl-CoA+FAD-->2-Methylbut-2-enoyl-CoA+FADH2">
<listOfReactants>
<speciesReference species="C15980MM"/>
<speciesReference species="C00016MM"/>
<speciesReference species="C00080MM"/>
</listOfReactants>
<listOfProducts>
<speciesReference species="C03345MM"/>
<speciesReference species="C01352MM"/>
</listOfProducts>
<kineticLaw>
<math xmlns="http://www.w3.org/1998/Math/MathML">
<ci> FLUX_VALUE </ci>
</math>
<listOfParameters>
<parameter id="LOWER_BOUND" value="-1000" units="mmol_per_gDW_per_min"/>
<parameter id="UPPER_BOUND" value="1000" units="mmol_per_gDW_per_min"/>
<parameter id="OBJECTIVE_COEFFICIENT" value="0"/>
<parameter id="FLUX_VALUE" value="0.000" units="mmol_per_gDW_per_min"/>
</listOfParameters>
</kineticLaw>
</reaction>
<reaction id="R03174MM" name="R03174MM (S)-2-Methylbutanoyl-CoA+EnzymeN6-(dihydrolipoyl)lysine-->CoA+[Dihydrolipoyllysine-residue(2-methylpropanoyl)transferase]S-(2-methylbutanoyl)dihydrolipoyllysine">
<listOfReactants>
<speciesReference species="C15980MM"/>
<speciesReference species="C15973MM"/>
</listOfReactants>
<listOfProducts>
<speciesReference species="C00010MM"/>
<speciesReference species="C15979MM"/>
</listOfProducts>
<kineticLaw>
<math xmlns="http://www.w3.org/1998/Math/MathML">
<ci> FLUX_VALUE </ci>
</math>
<listOfParameters>
<parameter id="LOWER_BOUND" value="-1000" units="mmol_per_gDW_per_min"/>
<parameter id="UPPER_BOUND" value="1000" units="mmol_per_gDW_per_min"/>
<parameter id="OBJECTIVE_COEFFICIENT" value="0"/>
<parameter id="FLUX_VALUE" value="0.000" units="mmol_per_gDW_per_min"/>
</listOfParameters>
</kineticLaw>
</reaction>
<reaction id="R03222MM" name="R03222MM 2ProtoporphyrinogenIX+3Oxygen-->2Protoporphyrin+6H2O">
<listOfReactants>
<speciesReference species="C01079Cyto"/>
<speciesReference species="C00007MM" stoichiometry="3"/>
</listOfReactants>
<listOfProducts>
<speciesReference species="C02191MM"/>
<speciesReference species="C00027MM" stoichiometry="3"/>
</listOfProducts>
<kineticLaw>
<math xmlns="http://www.w3.org/1998/Math/MathML">
<ci> FLUX_VALUE </ci>
</math>
<listOfParameters>
<parameter id="LOWER_BOUND" value="0" units="mmol_per_gDW_per_min"/>
<parameter id="UPPER_BOUND" value="1000" units="mmol_per_gDW_per_min"/>
<parameter id="OBJECTIVE_COEFFICIENT" value="0"/>
<parameter id="FLUX_VALUE" value="0.000" units="mmol_per_gDW_per_min"/>
</listOfParameters>
</kineticLaw>
</reaction>
<reaction id="R03270MM" name="R03270MM 2-(alpha-Hydroxyethyl)thiaminediphosphate+EnzymeN6-(lipoyl)lysine-->[Dihydrolipoyllysine-residueacetyltransferase]S-acetyldihydrolipoyllysine+Thiamindiphosphate">
<listOfReactants>
<speciesReference species="C05125MM"/>
<speciesReference species="C15972MM"/>
</listOfReactants>
<listOfProducts>
<speciesReference species="C16255MM"/>
<speciesReference species="C00068MM"/>
</listOfProducts>
<kineticLaw>
<math xmlns="http://www.w3.org/1998/Math/MathML">
<ci> FLUX_VALUE </ci>
</math>
<listOfParameters>
<parameter id="LOWER_BOUND" value="-1000" units="mmol_per_gDW_per_min"/>
<parameter id="UPPER_BOUND" value="1000" units="mmol_per_gDW_per_min"/>
<parameter id="OBJECTIVE_COEFFICIENT" value="0"/>
<parameter id="FLUX_VALUE" value="0.000" units="mmol_per_gDW_per_min"/>
</listOfParameters>
</kineticLaw>
</reaction>
<reaction id="R03313MM" name="R03313MM L-Glutamate5-semialdehyde+Orthophosphate+NADP+-->L-Glutamyl5-phosphate+NADPH+H+">
<listOfReactants>
<speciesReference species="C01165MM"/>
<speciesReference species="C00009MM"/>
<speciesReference species="C00006MM"/>
</listOfReactants>
<listOfProducts>
<speciesReference species="C03287MM"/>
<speciesReference species="C00005MM"/>
<speciesReference species="C00080MM"/>
</listOfProducts>
<kineticLaw>
<math xmlns="http://www.w3.org/1998/Math/MathML">
<ci> FLUX_VALUE </ci>
</math>
<listOfParameters>
<parameter id="LOWER_BOUND" value="-1000" units="mmol_per_gDW_per_min"/>
<parameter id="UPPER_BOUND" value="1000" units="mmol_per_gDW_per_min"/>
<parameter id="OBJECTIVE_COEFFICIENT" value="0"/>
<parameter id="FLUX_VALUE" value="0.000" units="mmol_per_gDW_per_min"/>
</listOfParameters>
</kineticLaw>
</reaction>
<reaction id="R03314MM" name="R03314MM L-Glutamate5-semialdehyde-->(S)-1-Pyrroline-5-carboxylate+H2O">
<listOfReactants>
<speciesReference species="C01165MM"/>
</listOfReactants>
<listOfProducts>
<speciesReference species="C03912MM"/>
<speciesReference species="C00001MM"/>
<speciesReference species="C00080MM"/>
</listOfProducts>
<kineticLaw>
<math xmlns="http://www.w3.org/1998/Math/MathML">
<ci> FLUX_VALUE </ci>
</math>
<listOfParameters>
<parameter id="LOWER_BOUND" value="-1000" units="mmol_per_gDW_per_min"/>
<parameter id="UPPER_BOUND" value="1000" units="mmol_per_gDW_per_min"/>
<parameter id="OBJECTIVE_COEFFICIENT" value="0"/>
<parameter id="FLUX_VALUE" value="0.000" units="mmol_per_gDW_per_min"/>
</listOfParameters>
</kineticLaw>
</reaction>
<reaction id="R03316MM" name="R03316MM 3-Carboxy-1-hydroxypropyl-ThPP+EnzymeN6-(lipoyl)lysine-->[Dihydrolipoyllysine-residuesuccinyltransferase]S-succinyldihydrolipoyllysine+Thiamindiphosphate">
<listOfReactants>
<speciesReference species="C05381MM"/>
<speciesReference species="C15972MM"/>
</listOfReactants>
<listOfProducts>
<speciesReference species="C16254MM"/>
<speciesReference species="C00068MM"/>
</listOfProducts>
<kineticLaw>
<math xmlns="http://www.w3.org/1998/Math/MathML">
<ci> FLUX_VALUE </ci>
</math>
<listOfParameters>
<parameter id="LOWER_BOUND" value="-1000" units="mmol_per_gDW_per_min"/>
<parameter id="UPPER_BOUND" value="1000" units="mmol_per_gDW_per_min"/>
<parameter id="OBJECTIVE_COEFFICIENT" value="0"/>
<parameter id="FLUX_VALUE" value="0.000" units="mmol_per_gDW_per_min"/>
</listOfParameters>
</kineticLaw>
</reaction>
<reaction id="R03381MM" name="R03381MM (S)-Methylmalonatesemialdehyde+CoA+NAD+-->(R)-2-Methyl-3-oxopropanoyl-CoA+NADH+H+">
<listOfReactants>
<speciesReference species="C06002MM"/>
<speciesReference species="C00010MM"/>
<speciesReference species="C00003MM"/>
</listOfReactants>
<listOfProducts>
<speciesReference species="C01213MM"/>
<speciesReference species="C00004MM"/>
<speciesReference species="C00080MM"/>
</listOfProducts>
<kineticLaw>
<math xmlns="http://www.w3.org/1998/Math/MathML">
<ci> FLUX_VALUE </ci>
</math>
<listOfParameters>
<parameter id="LOWER_BOUND" value="-1000" units="mmol_per_gDW_per_min"/>
<parameter id="UPPER_BOUND" value="1000" units="mmol_per_gDW_per_min"/>
<parameter id="OBJECTIVE_COEFFICIENT" value="0"/>
<parameter id="FLUX_VALUE" value="0.000" units="mmol_per_gDW_per_min"/>
</listOfParameters>
</kineticLaw>
</reaction>
<reaction id="R03758MM" name="R03758MM Aminoacetone+CO2-->L-2-Amino-3-oxobutanoicacid">
<listOfReactants>
<speciesReference species="C01888MM"/>
<speciesReference species="C00011MM"/>
</listOfReactants>
<listOfProducts>
<speciesReference species="C03508MM"/>
<speciesReference species="C00080MM"/>
</listOfProducts>
<kineticLaw>
<math xmlns="http://www.w3.org/1998/Math/MathML">
<ci> FLUX_VALUE </ci>
</math>
<listOfParameters>
<parameter id="LOWER_BOUND" value="-1000" units="mmol_per_gDW_per_min"/>
<parameter id="UPPER_BOUND" value="0" units="mmol_per_gDW_per_min"/>
<parameter id="OBJECTIVE_COEFFICIENT" value="0"/>
<parameter id="FLUX_VALUE" value="0.000" units="mmol_per_gDW_per_min"/>
</listOfParameters>
</kineticLaw>
</reaction>
<reaction id="R03776MM" name="R03776MM Octanoyl-CoA+NADP+-->trans-Oct-2-enoyl-CoA+NADPH+H+">
<listOfReactants>
<speciesReference species="C01944MM"/>
<speciesReference species="C00006MM"/>
</listOfReactants>
<listOfProducts>
<speciesReference species="C05276MM"/>
<speciesReference species="C00005MM"/>
<speciesReference species="C00080MM"/>
</listOfProducts>
<kineticLaw>
<math xmlns="http://www.w3.org/1998/Math/MathML">
<ci> FLUX_VALUE </ci>
</math>
<listOfParameters>
<parameter id="LOWER_BOUND" value="-1000" units="mmol_per_gDW_per_min"/>
<parameter id="UPPER_BOUND" value="0" units="mmol_per_gDW_per_min"/>
<parameter id="OBJECTIVE_COEFFICIENT" value="0"/>
<parameter id="FLUX_VALUE" value="0.000" units="mmol_per_gDW_per_min"/>
</listOfParameters>
</kineticLaw>
</reaction>
<reaction id="R03777MM" name="R03777MM Octanoyl-CoA+FAD-->trans-Oct-2-enoyl-CoA+FADH2">
<listOfReactants>
<speciesReference species="C01944MM"/>
<speciesReference species="C00016MM"/>
<speciesReference species="C00080MM"/>
</listOfReactants>
<listOfProducts>
<speciesReference species="C05276MM"/>
<speciesReference species="C01352MM"/>
</listOfProducts>
<kineticLaw>
<math xmlns="http://www.w3.org/1998/Math/MathML">
<ci> FLUX_VALUE </ci>
</math>
<listOfParameters>
<parameter id="LOWER_BOUND" value="0" units="mmol_per_gDW_per_min"/>
<parameter id="UPPER_BOUND" value="1000" units="mmol_per_gDW_per_min"/>
<parameter id="OBJECTIVE_COEFFICIENT" value="0"/>
<parameter id="FLUX_VALUE" value="0.000" units="mmol_per_gDW_per_min"/>
</listOfParameters>
</kineticLaw>
</reaction>
<reaction id="R03778MM" name="R03778MM Octanoyl-CoA+Acetyl-CoA-->CoA+3-Oxodecanoyl-CoA">
<listOfReactants>
<speciesReference species="C01944MM"/>
<speciesReference species="C00024MM"/>
</listOfReactants>
<listOfProducts>
<speciesReference species="C00010MM"/>
<speciesReference species="C05265MM"/>
</listOfProducts>
<kineticLaw>
<math xmlns="http://www.w3.org/1998/Math/MathML">
<ci> FLUX_VALUE </ci>
</math>
<listOfParameters>
<parameter id="LOWER_BOUND" value="-1000" units="mmol_per_gDW_per_min"/>
<parameter id="UPPER_BOUND" value="1000" units="mmol_per_gDW_per_min"/>
<parameter id="OBJECTIVE_COEFFICIENT" value="0"/>
<parameter id="FLUX_VALUE" value="0.000" units="mmol_per_gDW_per_min"/>
</listOfParameters>
</kineticLaw>
</reaction>
<reaction id="R03856MM" name="R03856MM Lauroyl-CoA+NADP+-->2-trans-Dodecenoyl-CoA+NADPH+H+">
<listOfReactants>
<speciesReference species="C01832MM"/>
<speciesReference species="C00006MM"/>
</listOfReactants>
<listOfProducts>
<speciesReference species="C03221MM"/>
<speciesReference species="C00005MM"/>
<speciesReference species="C00080MM"/>
</listOfProducts>
<kineticLaw>
<math xmlns="http://www.w3.org/1998/Math/MathML">
<ci> FLUX_VALUE </ci>
</math>
<listOfParameters>
<parameter id="LOWER_BOUND" value="-1000" units="mmol_per_gDW_per_min"/>
<parameter id="UPPER_BOUND" value="0" units="mmol_per_gDW_per_min"/>
<parameter id="OBJECTIVE_COEFFICIENT" value="0"/>
<parameter id="FLUX_VALUE" value="0.000" units="mmol_per_gDW_per_min"/>
</listOfParameters>
</kineticLaw>
</reaction>
<reaction id="R03857MM" name="R03857MM Lauroyl-CoA+FAD-->2-trans-Dodecenoyl-CoA+FADH2">
<listOfReactants>
<speciesReference species="C01832MM"/>
<speciesReference species="C00016MM"/>
<speciesReference species="C00080MM"/>
</listOfReactants>
<listOfProducts>
<speciesReference species="C03221MM"/>
<speciesReference species="C01352MM"/>
</listOfProducts>
<kineticLaw>
<math xmlns="http://www.w3.org/1998/Math/MathML">
<ci> FLUX_VALUE </ci>
</math>
<listOfParameters>
<parameter id="LOWER_BOUND" value="0" units="mmol_per_gDW_per_min"/>
<parameter id="UPPER_BOUND" value="1000" units="mmol_per_gDW_per_min"/>
<parameter id="OBJECTIVE_COEFFICIENT" value="0"/>
<parameter id="FLUX_VALUE" value="0.000" units="mmol_per_gDW_per_min"/>
</listOfParameters>
</kineticLaw>
</reaction>
<reaction id="R03858MM" name="R03858MM Lauroyl-CoA+Acetyl-CoA-->CoA+3-Oxotetradecanoyl-CoA">
<listOfReactants>
<speciesReference species="C01832MM"/>
<speciesReference species="C00024MM"/>
</listOfReactants>
<listOfProducts>
<speciesReference species="C00010MM"/>
<speciesReference species="C05261MM"/>
</listOfProducts>
<kineticLaw>
<math xmlns="http://www.w3.org/1998/Math/MathML">
<ci> FLUX_VALUE </ci>
</math>
<listOfParameters>
<parameter id="LOWER_BOUND" value="-1000" units="mmol_per_gDW_per_min"/>
<parameter id="UPPER_BOUND" value="1000" units="mmol_per_gDW_per_min"/>
<parameter id="OBJECTIVE_COEFFICIENT" value="0"/>
<parameter id="FLUX_VALUE" value="0.000" units="mmol_per_gDW_per_min"/>
</listOfParameters>
</kineticLaw>
</reaction>
<reaction id="R03989MM" name="R03989MM Tetradecanoyl-CoA+NADP+-->trans-Tetradec-2-enoyl-CoA+NADPH+H+">
<listOfReactants>
<speciesReference species="C02593MM"/>
<speciesReference species="C00006MM"/>
</listOfReactants>
<listOfProducts>
<speciesReference species="C05273MM"/>
<speciesReference species="C00005MM"/>
<speciesReference species="C00080MM"/>
</listOfProducts>
<kineticLaw>
<math xmlns="http://www.w3.org/1998/Math/MathML">
<ci> FLUX_VALUE </ci>
</math>
<listOfParameters>
<parameter id="LOWER_BOUND" value="-1000" units="mmol_per_gDW_per_min"/>
<parameter id="UPPER_BOUND" value="0" units="mmol_per_gDW_per_min"/>
<parameter id="OBJECTIVE_COEFFICIENT" value="0"/>
<parameter id="FLUX_VALUE" value="0.000" units="mmol_per_gDW_per_min"/>
</listOfParameters>
</kineticLaw>
</reaction>
<reaction id="R03990MM" name="R03990MM Tetradecanoyl-CoA+FAD-->trans-Tetradec-2-enoyl-CoA+FADH2">
<listOfReactants>
<speciesReference species="C02593MM"/>
<speciesReference species="C00016MM"/>
<speciesReference species="C00080MM"/>
</listOfReactants>
<listOfProducts>
<speciesReference species="C05273MM"/>
<speciesReference species="C01352MM"/>
</listOfProducts>
<kineticLaw>
<math xmlns="http://www.w3.org/1998/Math/MathML">
<ci> FLUX_VALUE </ci>
</math>
<listOfParameters>
<parameter id="LOWER_BOUND" value="0" units="mmol_per_gDW_per_min"/>
<parameter id="UPPER_BOUND" value="1000" units="mmol_per_gDW_per_min"/>
<parameter id="OBJECTIVE_COEFFICIENT" value="0"/>
<parameter id="FLUX_VALUE" value="0.000" units="mmol_per_gDW_per_min"/>
</listOfParameters>
</kineticLaw>
</reaction>
<reaction id="R03991MM" name="R03991MM Tetradecanoyl-CoA+Acetyl-CoA-->CoA+3-Oxopalmitoyl-CoA">
<listOfReactants>
<speciesReference species="C02593MM"/>
<speciesReference species="C00024MM"/>
</listOfReactants>
<listOfProducts>
<speciesReference species="C00010MM"/>
<speciesReference species="C05259MM"/>
</listOfProducts>
<kineticLaw>
<math xmlns="http://www.w3.org/1998/Math/MathML">
<ci> FLUX_VALUE </ci>
</math>
<listOfParameters>
<parameter id="LOWER_BOUND" value="-1000" units="mmol_per_gDW_per_min"/>
<parameter id="UPPER_BOUND" value="1000" units="mmol_per_gDW_per_min"/>
<parameter id="OBJECTIVE_COEFFICIENT" value="0"/>
<parameter id="FLUX_VALUE" value="0.000" units="mmol_per_gDW_per_min"/>
</listOfParameters>
</kineticLaw>
</reaction>
<reaction id="R04095MM" name="R04095MM 3-Methylbutanoyl-CoA+FAD-->3-Methylcrotonyl-CoA+FADH2">
<listOfReactants>
<speciesReference species="C02939MM"/>
<speciesReference species="C00016MM"/>
<speciesReference species="C00080MM"/>
</listOfReactants>
<listOfProducts>
<speciesReference species="C03069MM"/>
<speciesReference species="C01352MM"/>
</listOfProducts>
<kineticLaw>
<math xmlns="http://www.w3.org/1998/Math/MathML">
<ci> FLUX_VALUE </ci>
</math>
<listOfParameters>
<parameter id="LOWER_BOUND" value="-1000" units="mmol_per_gDW_per_min"/>
<parameter id="UPPER_BOUND" value="1000" units="mmol_per_gDW_per_min"/>
<parameter id="OBJECTIVE_COEFFICIENT" value="0"/>
<parameter id="FLUX_VALUE" value="0.000" units="mmol_per_gDW_per_min"/>
</listOfParameters>
</kineticLaw>
</reaction>
<reaction id="R04097MM" name="R04097MM 3-Methylbutanoyl-CoA+EnzymeN6-(dihydrolipoyl)lysine-->CoA+[Dihydrolipoyllysine-residue(2-methylpropanoyl)transferase]S-(3-methylbutanoyl)dihydrolipoyllysine">
<listOfReactants>
<speciesReference species="C02939MM"/>
<speciesReference species="C15973MM"/>
</listOfReactants>
<listOfProducts>
<speciesReference species="C00010MM"/>
<speciesReference species="C15975MM"/>
</listOfProducts>
<kineticLaw>
<math xmlns="http://www.w3.org/1998/Math/MathML">
<ci> FLUX_VALUE </ci>
</math>
<listOfParameters>
<parameter id="LOWER_BOUND" value="-1000" units="mmol_per_gDW_per_min"/>
<parameter id="UPPER_BOUND" value="1000" units="mmol_per_gDW_per_min"/>
<parameter id="OBJECTIVE_COEFFICIENT" value="0"/>
<parameter id="FLUX_VALUE" value="0.000" units="mmol_per_gDW_per_min"/>
</listOfParameters>
</kineticLaw>
</reaction>
<reaction id="R04138MM" name="R04138MM ATP+3-Methylcrotonyl-CoA+HCO3--->ADP+Orthophosphate+3-Methylglutaconyl-CoA">
<listOfReactants>
<speciesReference species="C00002MM"/>
<speciesReference species="C03069MM"/>
<speciesReference species="C00288MM"/>
</listOfReactants>
<listOfProducts>
<speciesReference species="C00008MM"/>
<speciesReference species="C00009MM"/>
<speciesReference species="C03231MM"/>
<speciesReference species="C00080MM"/>
</listOfProducts>
<kineticLaw>
<math xmlns="http://www.w3.org/1998/Math/MathML">
<ci> FLUX_VALUE </ci>
</math>
<listOfParameters>
<parameter id="LOWER_BOUND" value="0" units="mmol_per_gDW_per_min"/>
<parameter id="UPPER_BOUND" value="1000" units="mmol_per_gDW_per_min"/>
<parameter id="OBJECTIVE_COEFFICIENT" value="0"/>
<parameter id="FLUX_VALUE" value="0.000" units="mmol_per_gDW_per_min"/>
</listOfParameters>
</kineticLaw>
</reaction>
<reaction id="R04170MM" name="R04170MM (S)-3-Hydroxydodecanoyl-CoA-->2-trans-Dodecenoyl-CoA+H2O">
<listOfReactants>
<speciesReference species="C05262MM"/>
</listOfReactants>
<listOfProducts>
<speciesReference species="C03221MM"/>
<speciesReference species="C00001MM"/>
</listOfProducts>
<kineticLaw>
<math xmlns="http://www.w3.org/1998/Math/MathML">
<ci> FLUX_VALUE </ci>
</math>
<listOfParameters>
<parameter id="LOWER_BOUND" value="-1000" units="mmol_per_gDW_per_min"/>
<parameter id="UPPER_BOUND" value="1000" units="mmol_per_gDW_per_min"/>
<parameter id="OBJECTIVE_COEFFICIENT" value="0"/>
<parameter id="FLUX_VALUE" value="0.000" units="mmol_per_gDW_per_min"/>
</listOfParameters>
</kineticLaw>
</reaction>
<reaction id="R04203MM" name="R04203MM (2S,3S)-3-Hydroxy-2-methylbutanoyl-CoA+NAD+-->2-Methylacetoacetyl-CoA+NADH+H+">
<listOfReactants>
<speciesReference species="C04405MM"/>
<speciesReference species="C00003MM"/>
</listOfReactants>
<listOfProducts>
<speciesReference species="C03344MM"/>
<speciesReference species="C00004MM"/>
<speciesReference species="C00080MM"/>
</listOfProducts>
<kineticLaw>
<math xmlns="http://www.w3.org/1998/Math/MathML">
<ci> FLUX_VALUE </ci>
</math>
<listOfParameters>
<parameter id="LOWER_BOUND" value="-1000" units="mmol_per_gDW_per_min"/>
<parameter id="UPPER_BOUND" value="1000" units="mmol_per_gDW_per_min"/>
<parameter id="OBJECTIVE_COEFFICIENT" value="0"/>
<parameter id="FLUX_VALUE" value="0.000" units="mmol_per_gDW_per_min"/>
</listOfParameters>
</kineticLaw>
</reaction>
<reaction id="R04204MM" name="R04204MM (2S,3S)-3-Hydroxy-2-methylbutanoyl-CoA-->2-Methylbut-2-enoyl-CoA+H2O">
<listOfReactants>
<speciesReference species="C04405MM"/>
</listOfReactants>
<listOfProducts>
<speciesReference species="C03345MM"/>
<speciesReference species="C00001MM"/>
</listOfProducts>
<kineticLaw>
<math xmlns="http://www.w3.org/1998/Math/MathML">
<ci> FLUX_VALUE </ci>
</math>
<listOfParameters>
<parameter id="LOWER_BOUND" value="-1000" units="mmol_per_gDW_per_min"/>
<parameter id="UPPER_BOUND" value="1000" units="mmol_per_gDW_per_min"/>
<parameter id="OBJECTIVE_COEFFICIENT" value="0"/>
<parameter id="FLUX_VALUE" value="0.000" units="mmol_per_gDW_per_min"/>
</listOfParameters>
</kineticLaw>
</reaction>
<reaction id="R04224MM" name="R04224MM 2-Methylprop-2-enoyl-CoA+H2O-->(S)-3-Hydroxyisobutyryl-CoA">
<listOfReactants>
<speciesReference species="C03460MM"/>
<speciesReference species="C00001MM"/>
</listOfReactants>
<listOfProducts>
<speciesReference species="C06000MM"/>
</listOfProducts>
<kineticLaw>
<math xmlns="http://www.w3.org/1998/Math/MathML">
<ci> FLUX_VALUE </ci>
</math>
<listOfParameters>
<parameter id="LOWER_BOUND" value="-1000" units="mmol_per_gDW_per_min"/>
<parameter id="UPPER_BOUND" value="1000" units="mmol_per_gDW_per_min"/>
<parameter id="OBJECTIVE_COEFFICIENT" value="0"/>
<parameter id="FLUX_VALUE" value="0.000" units="mmol_per_gDW_per_min"/>
</listOfParameters>
</kineticLaw>
</reaction>
<reaction id="R04225MM" name="R04225MM (S)-3-Methyl-2-oxopentanoicacid+EnzymeN6-(lipoyl)lysine-->[Dihydrolipoyllysine-residue(2-methylpropanoyl)transferase]S-(2-methylbutanoyl)dihydrolipoyllysine+CO2">
<listOfReactants>
<speciesReference species="C00671MM"/>
<speciesReference species="C15972MM"/>
<speciesReference species="C00080MM"/>
</listOfReactants>
<listOfProducts>
<speciesReference species="C15979MM"/>
<speciesReference species="C00011MM"/>
</listOfProducts>
<kineticLaw>
<math xmlns="http://www.w3.org/1998/Math/MathML">
<ci> FLUX_VALUE </ci>
</math>
<listOfParameters>
<parameter id="LOWER_BOUND" value="0" units="mmol_per_gDW_per_min"/>
<parameter id="UPPER_BOUND" value="1000" units="mmol_per_gDW_per_min"/>
<parameter id="OBJECTIVE_COEFFICIENT" value="0"/>
<parameter id="FLUX_VALUE" value="0.000" units="mmol_per_gDW_per_min"/>
</listOfParameters>
</kineticLaw>
</reaction>
<reaction id="R04355MM" name="R04355MM Acetyl-[acyl-carrierprotein]+Malonyl-[acyl-carrierprotein]-->Acetoacetyl-[acp]+CO2+Acyl-carrierprotein">
<listOfReactants>
<speciesReference species="C03939MM"/>
<speciesReference species="C01209MM"/>
<speciesReference species="C00080MM"/>
</listOfReactants>
<listOfProducts>
<speciesReference species="C05744MM"/>
<speciesReference species="C00011MM"/>
<speciesReference species="C00229MM"/>
</listOfProducts>
<kineticLaw>
<math xmlns="http://www.w3.org/1998/Math/MathML">
<ci> FLUX_VALUE </ci>
</math>
<listOfParameters>
<parameter id="LOWER_BOUND" value="0" units="mmol_per_gDW_per_min"/>
<parameter id="UPPER_BOUND" value="1000" units="mmol_per_gDW_per_min"/>
<parameter id="OBJECTIVE_COEFFICIENT" value="0"/>
<parameter id="FLUX_VALUE" value="0.000" units="mmol_per_gDW_per_min"/>
</listOfParameters>
</kineticLaw>
</reaction>
<reaction id="R04428MM" name="R04428MM (3R)-3-Hydroxybutanoyl-[acyl-carrierprotein]-->But-2-enoyl-[acyl-carrierprotein]+H2O">
<listOfReactants>
<speciesReference species="C04618MM"/>
</listOfReactants>
<listOfProducts>
<speciesReference species="C04246MM"/>
<speciesReference species="C00001MM"/>
</listOfProducts>
<kineticLaw>
<math xmlns="http://www.w3.org/1998/Math/MathML">
<ci> FLUX_VALUE </ci>
</math>
<listOfParameters>
<parameter id="LOWER_BOUND" value="-1000" units="mmol_per_gDW_per_min"/>
<parameter id="UPPER_BOUND" value="1000" units="mmol_per_gDW_per_min"/>
<parameter id="OBJECTIVE_COEFFICIENT" value="0"/>
<parameter id="FLUX_VALUE" value="0.000" units="mmol_per_gDW_per_min"/>
</listOfParameters>
</kineticLaw>
</reaction>
<reaction id="R04430MM" name="R04430MM Butyryl-[acp]+NADP+-->But-2-enoyl-[acyl-carrierprotein]+NADPH+H+">
<listOfReactants>
<speciesReference species="C05745MM"/>
<speciesReference species="C00006MM"/>
</listOfReactants>
<listOfProducts>
<speciesReference species="C04246MM"/>
<speciesReference species="C00005MM"/>
<speciesReference species="C00080MM"/>
</listOfProducts>
<kineticLaw>
<math xmlns="http://www.w3.org/1998/Math/MathML">
<ci> FLUX_VALUE </ci>
</math>
<listOfParameters>
<parameter id="LOWER_BOUND" value="-1000" units="mmol_per_gDW_per_min"/>
<parameter id="UPPER_BOUND" value="1000" units="mmol_per_gDW_per_min"/>
<parameter id="OBJECTIVE_COEFFICIENT" value="0"/>
<parameter id="FLUX_VALUE" value="0.000" units="mmol_per_gDW_per_min"/>
</listOfParameters>
</kineticLaw>
</reaction>
<reaction id="R04433MM" name="R04433MM Ubiquinone+FADH2-->Ubiquinol+FAD+">
<listOfReactants>
<speciesReference species="C00399MM"/>
<speciesReference species="C01352MM"/>
</listOfReactants>
<listOfProducts>
<speciesReference species="C00390MM"/>
<speciesReference species="C00016MM"/>
<speciesReference species="C00080MM"/>
</listOfProducts>
<kineticLaw>
<math xmlns="http://www.w3.org/1998/Math/MathML">
<ci> FLUX_VALUE </ci>
</math>
<listOfParameters>
<parameter id="LOWER_BOUND" value="-1000" units="mmol_per_gDW_per_min"/>
<parameter id="UPPER_BOUND" value="1000" units="mmol_per_gDW_per_min"/>
<parameter id="OBJECTIVE_COEFFICIENT" value="0"/>
<parameter id="FLUX_VALUE" value="0.000" units="mmol_per_gDW_per_min"/>
</listOfParameters>
</kineticLaw>
</reaction>
<reaction id="R04533MM" name="R04533MM (3R)-3-Hydroxybutanoyl-[acyl-carrierprotein]+NADP+-->Acetoacetyl-[acp]+NADPH+H+">
<listOfReactants>
<speciesReference species="C04618MM"/>
<speciesReference species="C00006MM"/>
</listOfReactants>
<listOfProducts>
<speciesReference species="C05744MM"/>
<speciesReference species="C00005MM"/>
<speciesReference species="C00080MM"/>
</listOfProducts>
<kineticLaw>
<math xmlns="http://www.w3.org/1998/Math/MathML">
<ci> FLUX_VALUE </ci>
</math>
<listOfParameters>
<parameter id="LOWER_BOUND" value="-1000" units="mmol_per_gDW_per_min"/>
<parameter id="UPPER_BOUND" value="1000" units="mmol_per_gDW_per_min"/>
<parameter id="OBJECTIVE_COEFFICIENT" value="0"/>
<parameter id="FLUX_VALUE" value="0.000" units="mmol_per_gDW_per_min"/>
</listOfParameters>
</kineticLaw>
</reaction>
<reaction id="R04534MM" name="R04534MM (3R)-3-Hydroxydecanoyl-[acyl-carrierprotein]+NADP+-->3-Oxodecanoyl-[acp]+NADPH">
<listOfReactants>
<speciesReference species="C04619MM"/>
<speciesReference species="C00006MM"/>
</listOfReactants>
<listOfProducts>
<speciesReference species="C05753MM"/>
<speciesReference species="C00005MM"/>
<speciesReference species="C00080MM"/>
</listOfProducts>
<kineticLaw>
<math xmlns="http://www.w3.org/1998/Math/MathML">
<ci> FLUX_VALUE </ci>
</math>
<listOfParameters>
<parameter id="LOWER_BOUND" value="-1000" units="mmol_per_gDW_per_min"/>
<parameter id="UPPER_BOUND" value="1000" units="mmol_per_gDW_per_min"/>
<parameter id="OBJECTIVE_COEFFICIENT" value="0"/>
<parameter id="FLUX_VALUE" value="0.000" units="mmol_per_gDW_per_min"/>
</listOfParameters>
</kineticLaw>
</reaction>
<reaction id="R04535MM" name="R04535MM (3R)-3-Hydroxydecanoyl-[acyl-carrierprotein]-->trans-Dec-2-enoyl-[acp]+H2O">
<listOfReactants>
<speciesReference species="C04619MM"/>
</listOfReactants>
<listOfProducts>
<speciesReference species="C05754MM"/>
<speciesReference species="C00001MM"/>
</listOfProducts>
<kineticLaw>
<math xmlns="http://www.w3.org/1998/Math/MathML">
<ci> FLUX_VALUE </ci>
</math>
<listOfParameters>
<parameter id="LOWER_BOUND" value="-1000" units="mmol_per_gDW_per_min"/>
<parameter id="UPPER_BOUND" value="1000" units="mmol_per_gDW_per_min"/>
<parameter id="OBJECTIVE_COEFFICIENT" value="0"/>
<parameter id="FLUX_VALUE" value="0.000" units="mmol_per_gDW_per_min"/>
</listOfParameters>
</kineticLaw>
</reaction>
<reaction id="R04536MM" name="R04536MM (3R)-3-Hydroxyoctanoyl-[acyl-carrierprotein]+NADP+-->3-Oxooctanoyl-[acp]+NADPH+H+">
<listOfReactants>
<speciesReference species="C04620MM"/>
<speciesReference species="C00006MM"/>
</listOfReactants>
<listOfProducts>
<speciesReference species="C05750MM"/>
<speciesReference species="C00005MM"/>
<speciesReference species="C00080MM"/>
</listOfProducts>
<kineticLaw>
<math xmlns="http://www.w3.org/1998/Math/MathML">
<ci> FLUX_VALUE </ci>
</math>
<listOfParameters>
<parameter id="LOWER_BOUND" value="-1000" units="mmol_per_gDW_per_min"/>
<parameter id="UPPER_BOUND" value="1000" units="mmol_per_gDW_per_min"/>
<parameter id="OBJECTIVE_COEFFICIENT" value="0"/>
<parameter id="FLUX_VALUE" value="0.000" units="mmol_per_gDW_per_min"/>
</listOfParameters>
</kineticLaw>
</reaction>
<reaction id="R04537MM" name="R04537MM (3R)-3-Hydroxyoctanoyl-[acyl-carrierprotein]-->trans-Oct-2-enoyl-[acp]+H2O">
<listOfReactants>
<speciesReference species="C04620MM"/>
</listOfReactants>
<listOfProducts>
<speciesReference species="C05751MM"/>
<speciesReference species="C00001MM"/>
</listOfProducts>
<kineticLaw>
<math xmlns="http://www.w3.org/1998/Math/MathML">
<ci> FLUX_VALUE </ci>
</math>
<listOfParameters>
<parameter id="LOWER_BOUND" value="-1000" units="mmol_per_gDW_per_min"/>
<parameter id="UPPER_BOUND" value="1000" units="mmol_per_gDW_per_min"/>
<parameter id="OBJECTIVE_COEFFICIENT" value="0"/>
<parameter id="FLUX_VALUE" value="0.000" units="mmol_per_gDW_per_min"/>
</listOfParameters>
</kineticLaw>
</reaction>
<reaction id="R04543MM" name="R04543MM (3R)-3-Hydroxypalmitoyl-[acyl-carrierprotein]+NADP+-->3-Oxohexadecanoyl-[acp]+NADPH+H+">
<listOfReactants>
<speciesReference species="C04633MM"/>
<speciesReference species="C00006MM"/>
</listOfReactants>
<listOfProducts>
<speciesReference species="C05762MM"/>
<speciesReference species="C00005MM"/>
<speciesReference species="C00080MM"/>
</listOfProducts>
<kineticLaw>
<math xmlns="http://www.w3.org/1998/Math/MathML">
<ci> FLUX_VALUE </ci>
</math>
<listOfParameters>
<parameter id="LOWER_BOUND" value="-1000" units="mmol_per_gDW_per_min"/>
<parameter id="UPPER_BOUND" value="1000" units="mmol_per_gDW_per_min"/>
<parameter id="OBJECTIVE_COEFFICIENT" value="0"/>
<parameter id="FLUX_VALUE" value="0.000" units="mmol_per_gDW_per_min"/>
</listOfParameters>
</kineticLaw>
</reaction>
<reaction id="R04544MM" name="R04544MM (3R)-3-Hydroxypalmitoyl-[acyl-carrierprotein]-->trans-Hexadec-2-enoyl-[acp]+H2O">
<listOfReactants>
<speciesReference species="C04633MM"/>
</listOfReactants>
<listOfProducts>
<speciesReference species="C05763MM"/>
<speciesReference species="C00001MM"/>
</listOfProducts>
<kineticLaw>
<math xmlns="http://www.w3.org/1998/Math/MathML">
<ci> FLUX_VALUE </ci>
</math>
<listOfParameters>
<parameter id="LOWER_BOUND" value="-1000" units="mmol_per_gDW_per_min"/>
<parameter id="UPPER_BOUND" value="1000" units="mmol_per_gDW_per_min"/>
<parameter id="OBJECTIVE_COEFFICIENT" value="0"/>
<parameter id="FLUX_VALUE" value="0.000" units="mmol_per_gDW_per_min"/>
</listOfParameters>
</kineticLaw>
</reaction>
<reaction id="R04566MM" name="R04566MM (3R)-3-Hydroxytetradecanoyl-[acyl-carrierprotein]+NADP+-->3-Oxotetradecanoyl-[acp]+NADPH+H+">
<listOfReactants>
<speciesReference species="C04688MM"/>
<speciesReference species="C00006MM"/>
</listOfReactants>
<listOfProducts>
<speciesReference species="C05759MM"/>
<speciesReference species="C00005MM"/>
<speciesReference species="C00080MM"/>
</listOfProducts>
<kineticLaw>
<math xmlns="http://www.w3.org/1998/Math/MathML">
<ci> FLUX_VALUE </ci>
</math>
<listOfParameters>
<parameter id="LOWER_BOUND" value="-1000" units="mmol_per_gDW_per_min"/>
<parameter id="UPPER_BOUND" value="1000" units="mmol_per_gDW_per_min"/>
<parameter id="OBJECTIVE_COEFFICIENT" value="0"/>
<parameter id="FLUX_VALUE" value="0.000" units="mmol_per_gDW_per_min"/>
</listOfParameters>
</kineticLaw>
</reaction>
<reaction id="R04568MM" name="R04568MM (3R)-3-Hydroxytetradecanoyl-[acyl-carrierprotein]-->trans-Tetradec-2-enoyl-[acp]+H2O">
<listOfReactants>
<speciesReference species="C04688MM"/>
</listOfReactants>
<listOfProducts>
<speciesReference species="C05760MM"/>
<speciesReference species="C00001MM"/>
</listOfProducts>
<kineticLaw>
<math xmlns="http://www.w3.org/1998/Math/MathML">
<ci> FLUX_VALUE </ci>
</math>
<listOfParameters>
<parameter id="LOWER_BOUND" value="-1000" units="mmol_per_gDW_per_min"/>
<parameter id="UPPER_BOUND" value="1000" units="mmol_per_gDW_per_min"/>
<parameter id="OBJECTIVE_COEFFICIENT" value="0"/>
<parameter id="FLUX_VALUE" value="0.000" units="mmol_per_gDW_per_min"/>
</listOfParameters>
</kineticLaw>
</reaction>
<reaction id="R04725MM" name="R04725MM Dodecanoyl-[acyl-carrierprotein]+NADP+-->trans-Dodec-2-enoyl-[acp]+NADPH+H+">
<listOfReactants>
<speciesReference species="C05223MM"/>
<speciesReference species="C00006MM"/>
</listOfReactants>
<listOfProducts>
<speciesReference species="C05758MM"/>
<speciesReference species="C00005MM"/>
<speciesReference species="C00080MM"/>
</listOfProducts>
<kineticLaw>
<math xmlns="http://www.w3.org/1998/Math/MathML">
<ci> FLUX_VALUE </ci>
</math>
<listOfParameters>
<parameter id="LOWER_BOUND" value="-1000" units="mmol_per_gDW_per_min"/>
<parameter id="UPPER_BOUND" value="1000" units="mmol_per_gDW_per_min"/>
<parameter id="OBJECTIVE_COEFFICIENT" value="0"/>
<parameter id="FLUX_VALUE" value="0.000" units="mmol_per_gDW_per_min"/>
</listOfParameters>
</kineticLaw>
</reaction>
<reaction id="R04726MM" name="R04726MM Dodecanoyl-[acyl-carrierprotein]+Malonyl-[acyl-carrierprotein]-->3-Oxotetradecanoyl-[acp]+CO2+Acyl-carrierprotein">
<listOfReactants>
<speciesReference species="C05223MM"/>
<speciesReference species="C01209MM"/>
<speciesReference species="C00080MM"/>
</listOfReactants>
<listOfProducts>
<speciesReference species="C05759MM"/>
<speciesReference species="C00011MM"/>
<speciesReference species="C00229MM"/>
</listOfProducts>
<kineticLaw>
<math xmlns="http://www.w3.org/1998/Math/MathML">
<ci> FLUX_VALUE </ci>
</math>
<listOfParameters>
<parameter id="LOWER_BOUND" value="0" units="mmol_per_gDW_per_min"/>
<parameter id="UPPER_BOUND" value="1000" units="mmol_per_gDW_per_min"/>
<parameter id="OBJECTIVE_COEFFICIENT" value="0"/>
<parameter id="FLUX_VALUE" value="0.000" units="mmol_per_gDW_per_min"/>
</listOfParameters>
</kineticLaw>
</reaction>
<reaction id="R04737MM" name="R04737MM (S)-3-Hydroxyhexadecanoyl-CoA+NAD+-->3-Oxopalmitoyl-CoA+NADH+H+">
<listOfReactants>
<speciesReference species="C05258MM"/>
<speciesReference species="C00003MM"/>
</listOfReactants>
<listOfProducts>
<speciesReference species="C05259MM"/>
<speciesReference species="C00004MM"/>
<speciesReference species="C00080MM"/>
</listOfProducts>
<kineticLaw>
<math xmlns="http://www.w3.org/1998/Math/MathML">
<ci> FLUX_VALUE </ci>
</math>
<listOfParameters>
<parameter id="LOWER_BOUND" value="-1000" units="mmol_per_gDW_per_min"/>
<parameter id="UPPER_BOUND" value="1000" units="mmol_per_gDW_per_min"/>
<parameter id="OBJECTIVE_COEFFICIENT" value="0"/>
<parameter id="FLUX_VALUE" value="0.000" units="mmol_per_gDW_per_min"/>
</listOfParameters>
</kineticLaw>
</reaction>
<reaction id="R04738MM" name="R04738MM (S)-3-Hydroxyhexadecanoyl-CoA-->trans-Hexadec-2-enoyl-CoA+H2O">
<listOfReactants>
<speciesReference species="C05258MM"/>
</listOfReactants>
<listOfProducts>
<speciesReference species="C05272MM"/>
<speciesReference species="C00001MM"/>
</listOfProducts>
<kineticLaw>
<math xmlns="http://www.w3.org/1998/Math/MathML">
<ci> FLUX_VALUE </ci>
</math>
<listOfParameters>
<parameter id="LOWER_BOUND" value="-1000" units="mmol_per_gDW_per_min"/>
<parameter id="UPPER_BOUND" value="1000" units="mmol_per_gDW_per_min"/>
<parameter id="OBJECTIVE_COEFFICIENT" value="0"/>
<parameter id="FLUX_VALUE" value="0.000" units="mmol_per_gDW_per_min"/>
</listOfParameters>
</kineticLaw>
</reaction>
<reaction id="R04739MM" name="R04739MM (S)-3-Hydroxytetradecanoyl-CoA+NAD+-->3-Oxotetradecanoyl-CoA+NADH">
<listOfReactants>
<speciesReference species="C05260MM"/>
<speciesReference species="C00003MM"/>
</listOfReactants>
<listOfProducts>
<speciesReference species="C05261MM"/>
<speciesReference species="C00004MM"/>
<speciesReference species="C00080MM"/>
</listOfProducts>
<kineticLaw>
<math xmlns="http://www.w3.org/1998/Math/MathML">
<ci> FLUX_VALUE </ci>
</math>
<listOfParameters>
<parameter id="LOWER_BOUND" value="-1000" units="mmol_per_gDW_per_min"/>
<parameter id="UPPER_BOUND" value="1000" units="mmol_per_gDW_per_min"/>
<parameter id="OBJECTIVE_COEFFICIENT" value="0"/>
<parameter id="FLUX_VALUE" value="0.000" units="mmol_per_gDW_per_min"/>
</listOfParameters>
</kineticLaw>
</reaction>
<reaction id="R04740MM" name="R04740MM (S)-3-Hydroxytetradecanoyl-CoA-->trans-Tetradec-2-enoyl-CoA+H2O">
<listOfReactants>
<speciesReference species="C05260MM"/>
</listOfReactants>
<listOfProducts>
<speciesReference species="C05273MM"/>
<speciesReference species="C00001MM"/>
</listOfProducts>
<kineticLaw>
<math xmlns="http://www.w3.org/1998/Math/MathML">
<ci> FLUX_VALUE </ci>
</math>
<listOfParameters>
<parameter id="LOWER_BOUND" value="-1000" units="mmol_per_gDW_per_min"/>
<parameter id="UPPER_BOUND" value="1000" units="mmol_per_gDW_per_min"/>
<parameter id="OBJECTIVE_COEFFICIENT" value="0"/>
<parameter id="FLUX_VALUE" value="0.000" units="mmol_per_gDW_per_min"/>
</listOfParameters>
</kineticLaw>
</reaction>
<reaction id="R04741MM" name="R04741MM (S)-3-Hydroxydodecanoyl-CoA+NAD+-->3-Oxododecanoyl-CoA+NADH+H+">
<listOfReactants>
<speciesReference species="C05262MM"/>
<speciesReference species="C00003MM"/>
</listOfReactants>
<listOfProducts>
<speciesReference species="C05263MM"/>
<speciesReference species="C00004MM"/>
<speciesReference species="C00080MM"/>
</listOfProducts>
<kineticLaw>
<math xmlns="http://www.w3.org/1998/Math/MathML">
<ci> FLUX_VALUE </ci>
</math>
<listOfParameters>
<parameter id="LOWER_BOUND" value="-1000" units="mmol_per_gDW_per_min"/>
<parameter id="UPPER_BOUND" value="1000" units="mmol_per_gDW_per_min"/>
<parameter id="OBJECTIVE_COEFFICIENT" value="0"/>
<parameter id="FLUX_VALUE" value="0.000" units="mmol_per_gDW_per_min"/>
</listOfParameters>
</kineticLaw>
</reaction>
<reaction id="R04742MM" name="R04742MM Decanoyl-CoA+Acetyl-CoA-->CoA+3-Oxododecanoyl-CoA">
<listOfReactants>
<speciesReference species="C05274MM"/>
<speciesReference species="C00024MM"/>
</listOfReactants>
<listOfProducts>
<speciesReference species="C00010MM"/>
<speciesReference species="C05263MM"/>
</listOfProducts>
<kineticLaw>
<math xmlns="http://www.w3.org/1998/Math/MathML">
<ci> FLUX_VALUE </ci>
</math>
<listOfParameters>
<parameter id="LOWER_BOUND" value="-1000" units="mmol_per_gDW_per_min"/>
<parameter id="UPPER_BOUND" value="1000" units="mmol_per_gDW_per_min"/>
<parameter id="OBJECTIVE_COEFFICIENT" value="0"/>
<parameter id="FLUX_VALUE" value="0.000" units="mmol_per_gDW_per_min"/>
</listOfParameters>
</kineticLaw>
</reaction>
<reaction id="R04743MM" name="R04743MM (S)-Hydroxydecanoyl-CoA+NAD+-->3-Oxodecanoyl-CoA+NADH+H+">
<listOfReactants>
<speciesReference species="C05264MM"/>
<speciesReference species="C00003MM"/>
</listOfReactants>
<listOfProducts>
<speciesReference species="C05265MM"/>
<speciesReference species="C00004MM"/>
<speciesReference species="C00080MM"/>
</listOfProducts>
<kineticLaw>
<math xmlns="http://www.w3.org/1998/Math/MathML">
<ci> FLUX_VALUE </ci>
</math>
<listOfParameters>
<parameter id="LOWER_BOUND" value="-1000" units="mmol_per_gDW_per_min"/>
<parameter id="UPPER_BOUND" value="1000" units="mmol_per_gDW_per_min"/>
<parameter id="OBJECTIVE_COEFFICIENT" value="0"/>
<parameter id="FLUX_VALUE" value="0.000" units="mmol_per_gDW_per_min"/>
</listOfParameters>
</kineticLaw>
</reaction>
<reaction id="R04744MM" name="R04744MM (S)-Hydroxydecanoyl-CoA-->trans-Dec-2-enoyl-CoA+H2O">
<listOfReactants>
<speciesReference species="C05264MM"/>
</listOfReactants>
<listOfProducts>
<speciesReference species="C05275MM"/>
<speciesReference species="C00001MM"/>
</listOfProducts>
<kineticLaw>
<math xmlns="http://www.w3.org/1998/Math/MathML">
<ci> FLUX_VALUE </ci>
</math>
<listOfParameters>
<parameter id="LOWER_BOUND" value="-1000" units="mmol_per_gDW_per_min"/>
<parameter id="UPPER_BOUND" value="1000" units="mmol_per_gDW_per_min"/>
<parameter id="OBJECTIVE_COEFFICIENT" value="0"/>
<parameter id="FLUX_VALUE" value="0.000" units="mmol_per_gDW_per_min"/>
</listOfParameters>
</kineticLaw>
</reaction>
<reaction id="R04745MM" name="R04745MM (S)-Hydroxyoctanoyl-CoA+NAD+-->3-Oxooctanoyl-CoA+NADH+H+">
<listOfReactants>
<speciesReference species="C05266MM"/>
<speciesReference species="C00003MM"/>
</listOfReactants>
<listOfProducts>
<speciesReference species="C05267MM"/>
<speciesReference species="C00004MM"/>
<speciesReference species="C00080MM"/>
</listOfProducts>
<kineticLaw>
<math xmlns="http://www.w3.org/1998/Math/MathML">
<ci> FLUX_VALUE </ci>
</math>
<listOfParameters>
<parameter id="LOWER_BOUND" value="-1000" units="mmol_per_gDW_per_min"/>
<parameter id="UPPER_BOUND" value="1000" units="mmol_per_gDW_per_min"/>
<parameter id="OBJECTIVE_COEFFICIENT" value="0"/>
<parameter id="FLUX_VALUE" value="0.000" units="mmol_per_gDW_per_min"/>
</listOfParameters>
</kineticLaw>
</reaction>
<reaction id="R04746MM" name="R04746MM (S)-Hydroxyoctanoyl-CoA-->trans-Oct-2-enoyl-CoA+H2O">
<listOfReactants>
<speciesReference species="C05266MM"/>
</listOfReactants>
<listOfProducts>
<speciesReference species="C05276MM"/>
<speciesReference species="C00001MM"/>
</listOfProducts>
<kineticLaw>
<math xmlns="http://www.w3.org/1998/Math/MathML">
<ci> FLUX_VALUE </ci>
</math>
<listOfParameters>
<parameter id="LOWER_BOUND" value="-1000" units="mmol_per_gDW_per_min"/>
<parameter id="UPPER_BOUND" value="1000" units="mmol_per_gDW_per_min"/>
<parameter id="OBJECTIVE_COEFFICIENT" value="0"/>
<parameter id="FLUX_VALUE" value="0.000" units="mmol_per_gDW_per_min"/>
</listOfParameters>
</kineticLaw>
</reaction>
<reaction id="R04747MM" name="R04747MM Hexanoyl-CoA+Acetyl-CoA-->CoA+3-Oxooctanoyl-CoA">
<listOfReactants>
<speciesReference species="C05270MM"/>
<speciesReference species="C00024MM"/>
</listOfReactants>
<listOfProducts>
<speciesReference species="C00010MM"/>
<speciesReference species="C05267MM"/>
</listOfProducts>
<kineticLaw>
<math xmlns="http://www.w3.org/1998/Math/MathML">
<ci> FLUX_VALUE </ci>
</math>
<listOfParameters>
<parameter id="LOWER_BOUND" value="-1000" units="mmol_per_gDW_per_min"/>
<parameter id="UPPER_BOUND" value="1000" units="mmol_per_gDW_per_min"/>
<parameter id="OBJECTIVE_COEFFICIENT" value="0"/>
<parameter id="FLUX_VALUE" value="0.000" units="mmol_per_gDW_per_min"/>
</listOfParameters>
</kineticLaw>
</reaction>
<reaction id="R04748MM" name="R04748MM (S)-Hydroxyhexanoyl-CoA+NAD+-->3-Oxohexanoyl-CoA+NADH+H+">
<listOfReactants>
<speciesReference species="C05268MM"/>
<speciesReference species="C00003MM"/>
</listOfReactants>
<listOfProducts>
<speciesReference species="C05269MM"/>
<speciesReference species="C00004MM"/>
<speciesReference species="C00080MM"/>
</listOfProducts>
<kineticLaw>
<math xmlns="http://www.w3.org/1998/Math/MathML">
<ci> FLUX_VALUE </ci>
</math>
<listOfParameters>
<parameter id="LOWER_BOUND" value="-1000" units="mmol_per_gDW_per_min"/>
<parameter id="UPPER_BOUND" value="1000" units="mmol_per_gDW_per_min"/>
<parameter id="OBJECTIVE_COEFFICIENT" value="0"/>
<parameter id="FLUX_VALUE" value="0.000" units="mmol_per_gDW_per_min"/>
</listOfParameters>
</kineticLaw>
</reaction>
<reaction id="R04749MM" name="R04749MM (S)-Hydroxyhexanoyl-CoA-->trans-Hex-2-enoyl-CoA+H2O">
<listOfReactants>
<speciesReference species="C05268MM"/>
</listOfReactants>
<listOfProducts>
<speciesReference species="C05271MM"/>
<speciesReference species="C00001MM"/>
</listOfProducts>
<kineticLaw>
<math xmlns="http://www.w3.org/1998/Math/MathML">
<ci> FLUX_VALUE </ci>
</math>
<listOfParameters>
<parameter id="LOWER_BOUND" value="-1000" units="mmol_per_gDW_per_min"/>
<parameter id="UPPER_BOUND" value="1000" units="mmol_per_gDW_per_min"/>
<parameter id="OBJECTIVE_COEFFICIENT" value="0"/>
<parameter id="FLUX_VALUE" value="0.000" units="mmol_per_gDW_per_min"/>
</listOfParameters>
</kineticLaw>
</reaction>
<reaction id="R04751MM" name="R04751MM Hexanoyl-CoA+FAD-->trans-Hex-2-enoyl-CoA+FADH2">
<listOfReactants>
<speciesReference species="C05270MM"/>
<speciesReference species="C00016MM"/>
<speciesReference species="C00080MM"/>
</listOfReactants>
<listOfProducts>
<speciesReference species="C05271MM"/>
<speciesReference species="C01352MM"/>
</listOfProducts>
<kineticLaw>
<math xmlns="http://www.w3.org/1998/Math/MathML">
<ci> FLUX_VALUE </ci>
</math>
<listOfParameters>
<parameter id="LOWER_BOUND" value="0" units="mmol_per_gDW_per_min"/>
<parameter id="UPPER_BOUND" value="1000" units="mmol_per_gDW_per_min"/>
<parameter id="OBJECTIVE_COEFFICIENT" value="0"/>
<parameter id="FLUX_VALUE" value="0.000" units="mmol_per_gDW_per_min"/>
</listOfParameters>
</kineticLaw>
</reaction>
<reaction id="R04753MM" name="R04753MM Decanoyl-CoA+NADP+-->trans-Dec-2-enoyl-CoA+NADPH+H+">
<listOfReactants>
<speciesReference species="C05274MM"/>
<speciesReference species="C00006MM"/>
</listOfReactants>
<listOfProducts>
<speciesReference species="C05275MM"/>
<speciesReference species="C00005MM"/>
<speciesReference species="C00080MM"/>
</listOfProducts>
<kineticLaw>
<math xmlns="http://www.w3.org/1998/Math/MathML">
<ci> FLUX_VALUE </ci>
</math>
<listOfParameters>
<parameter id="LOWER_BOUND" value="-1000" units="mmol_per_gDW_per_min"/>
<parameter id="UPPER_BOUND" value="0" units="mmol_per_gDW_per_min"/>
<parameter id="OBJECTIVE_COEFFICIENT" value="0"/>
<parameter id="FLUX_VALUE" value="0.000" units="mmol_per_gDW_per_min"/>
</listOfParameters>
</kineticLaw>
</reaction>
<reaction id="R04754MM" name="R04754MM Decanoyl-CoA+FAD-->trans-Dec-2-enoyl-CoA+FADH2">
<listOfReactants>
<speciesReference species="C05274MM"/>
<speciesReference species="C00016MM"/>
<speciesReference species="C00080MM"/>
</listOfReactants>
<listOfProducts>
<speciesReference species="C05275MM"/>
<speciesReference species="C01352MM"/>
</listOfProducts>
<kineticLaw>
<math xmlns="http://www.w3.org/1998/Math/MathML">
<ci> FLUX_VALUE </ci>
</math>
<listOfParameters>
<parameter id="LOWER_BOUND" value="0" units="mmol_per_gDW_per_min"/>
<parameter id="UPPER_BOUND" value="1000" units="mmol_per_gDW_per_min"/>
<parameter id="OBJECTIVE_COEFFICIENT" value="0"/>
<parameter id="FLUX_VALUE" value="0.000" units="mmol_per_gDW_per_min"/>
</listOfParameters>
</kineticLaw>
</reaction>
<reaction id="R04952MM" name="R04952MM Butyryl-[acp]+Malonyl-[acyl-carrierprotein]-->3-Oxohexanoyl-[acp]+CO2+Acyl-carrierprotein">
<listOfReactants>
<speciesReference species="C05745MM"/>
<speciesReference species="C01209MM"/>
<speciesReference species="C00080MM"/>
</listOfReactants>
<listOfProducts>
<speciesReference species="C05746MM"/>
<speciesReference species="C00011MM"/>
<speciesReference species="C00229MM"/>
</listOfProducts>
<kineticLaw>
<math xmlns="http://www.w3.org/1998/Math/MathML">
<ci> FLUX_VALUE </ci>
</math>
<listOfParameters>
<parameter id="LOWER_BOUND" value="0" units="mmol_per_gDW_per_min"/>
<parameter id="UPPER_BOUND" value="1000" units="mmol_per_gDW_per_min"/>
<parameter id="OBJECTIVE_COEFFICIENT" value="0"/>
<parameter id="FLUX_VALUE" value="0.000" units="mmol_per_gDW_per_min"/>
</listOfParameters>
</kineticLaw>
</reaction>
<reaction id="R04953MM" name="R04953MM (R)-3-Hydroxyhexanoyl-[acp]+NADP+-->3-Oxohexanoyl-[acp]+NADPH+H+">
<listOfReactants>
<speciesReference species="C05747MM"/>
<speciesReference species="C00006MM"/>
</listOfReactants>
<listOfProducts>
<speciesReference species="C05746MM"/>
<speciesReference species="C00005MM"/>
<speciesReference species="C00080MM"/>
</listOfProducts>
<kineticLaw>
<math xmlns="http://www.w3.org/1998/Math/MathML">
<ci> FLUX_VALUE </ci>
</math>
<listOfParameters>
<parameter id="LOWER_BOUND" value="-1000" units="mmol_per_gDW_per_min"/>
<parameter id="UPPER_BOUND" value="1000" units="mmol_per_gDW_per_min"/>
<parameter id="OBJECTIVE_COEFFICIENT" value="0"/>
<parameter id="FLUX_VALUE" value="0.000" units="mmol_per_gDW_per_min"/>
</listOfParameters>
</kineticLaw>
</reaction>
<reaction id="R04954MM" name="R04954MM (R)-3-Hydroxyhexanoyl-[acp]-->trans-Hex-2-enoyl-[acp]+H2O">
<listOfReactants>
<speciesReference species="C05747MM"/>
</listOfReactants>
<listOfProducts>
<speciesReference species="C05748MM"/>
<speciesReference species="C00001MM"/>
</listOfProducts>
<kineticLaw>
<math xmlns="http://www.w3.org/1998/Math/MathML">
<ci> FLUX_VALUE </ci>
</math>
<listOfParameters>
<parameter id="LOWER_BOUND" value="-1000" units="mmol_per_gDW_per_min"/>
<parameter id="UPPER_BOUND" value="1000" units="mmol_per_gDW_per_min"/>
<parameter id="OBJECTIVE_COEFFICIENT" value="0"/>
<parameter id="FLUX_VALUE" value="0.000" units="mmol_per_gDW_per_min"/>
</listOfParameters>
</kineticLaw>
</reaction>
<reaction id="R04956MM" name="R04956MM Hexanoyl-[acp]+NADP+-->trans-Hex-2-enoyl-[acp]+NADPH+H+">
<listOfReactants>
<speciesReference species="C05749MM"/>
<speciesReference species="C00006MM"/>
</listOfReactants>
<listOfProducts>
<speciesReference species="C05748MM"/>
<speciesReference species="C00005MM"/>
<speciesReference species="C00080MM"/>
</listOfProducts>
<kineticLaw>
<math xmlns="http://www.w3.org/1998/Math/MathML">
<ci> FLUX_VALUE </ci>
</math>
<listOfParameters>
<parameter id="LOWER_BOUND" value="-1000" units="mmol_per_gDW_per_min"/>
<parameter id="UPPER_BOUND" value="1000" units="mmol_per_gDW_per_min"/>
<parameter id="OBJECTIVE_COEFFICIENT" value="0"/>
<parameter id="FLUX_VALUE" value="0.000" units="mmol_per_gDW_per_min"/>
</listOfParameters>
</kineticLaw>
</reaction>
<reaction id="R04957MM" name="R04957MM Hexanoyl-[acp]+Malonyl-[acyl-carrierprotein]-->3-Oxooctanoyl-[acp]+CO2+Acyl-carrierprotein">
<listOfReactants>
<speciesReference species="C05749MM"/>
<speciesReference species="C01209MM"/>
<speciesReference species="C00080MM"/>
</listOfReactants>
<listOfProducts>
<speciesReference species="C05750MM"/>
<speciesReference species="C00011MM"/>
<speciesReference species="C00229MM"/>
</listOfProducts>
<kineticLaw>
<math xmlns="http://www.w3.org/1998/Math/MathML">
<ci> FLUX_VALUE </ci>
</math>
<listOfParameters>
<parameter id="LOWER_BOUND" value="0" units="mmol_per_gDW_per_min"/>
<parameter id="UPPER_BOUND" value="1000" units="mmol_per_gDW_per_min"/>
<parameter id="OBJECTIVE_COEFFICIENT" value="0"/>
<parameter id="FLUX_VALUE" value="0.000" units="mmol_per_gDW_per_min"/>
</listOfParameters>
</kineticLaw>
</reaction>
<reaction id="R04959MM" name="R04959MM Octanoyl-[acp]+NADP+-->trans-Oct-2-enoyl-[acp]+NADPH+H+">
<listOfReactants>
<speciesReference species="C05752MM"/>
<speciesReference species="C00006MM"/>
</listOfReactants>
<listOfProducts>
<speciesReference species="C05751MM"/>
<speciesReference species="C00005MM"/>
<speciesReference species="C00080MM"/>
</listOfProducts>
<kineticLaw>
<math xmlns="http://www.w3.org/1998/Math/MathML">
<ci> FLUX_VALUE </ci>
</math>
<listOfParameters>
<parameter id="LOWER_BOUND" value="-1000" units="mmol_per_gDW_per_min"/>
<parameter id="UPPER_BOUND" value="1000" units="mmol_per_gDW_per_min"/>
<parameter id="OBJECTIVE_COEFFICIENT" value="0"/>
<parameter id="FLUX_VALUE" value="0.000" units="mmol_per_gDW_per_min"/>
</listOfParameters>
</kineticLaw>
</reaction>
<reaction id="R04960MM" name="R04960MM Octanoyl-[acp]+Malonyl-[acyl-carrierprotein]-->3-Oxodecanoyl-[acp]+CO2+Acyl-carrierprotein">
<listOfReactants>
<speciesReference species="C05752MM"/>
<speciesReference species="C01209MM"/>
<speciesReference species="C00080MM"/>
</listOfReactants>
<listOfProducts>
<speciesReference species="C05753MM"/>
<speciesReference species="C00011MM"/>
<speciesReference species="C00229MM"/>
</listOfProducts>
<kineticLaw>
<math xmlns="http://www.w3.org/1998/Math/MathML">
<ci> FLUX_VALUE </ci>
</math>
<listOfParameters>
<parameter id="LOWER_BOUND" value="0" units="mmol_per_gDW_per_min"/>
<parameter id="UPPER_BOUND" value="1000" units="mmol_per_gDW_per_min"/>
<parameter id="OBJECTIVE_COEFFICIENT" value="0"/>
<parameter id="FLUX_VALUE" value="0.000" units="mmol_per_gDW_per_min"/>
</listOfParameters>
</kineticLaw>
</reaction>
<reaction id="R04962MM" name="R04962MM Decanoyl-[acp]+NADP+-->trans-Dec-2-enoyl-[acp]+NADPH+H+">
<listOfReactants>
<speciesReference species="C05755MM"/>
<speciesReference species="C00006MM"/>
</listOfReactants>
<listOfProducts>
<speciesReference species="C05754MM"/>
<speciesReference species="C00005MM"/>
<speciesReference species="C00080MM"/>
</listOfProducts>
<kineticLaw>
<math xmlns="http://www.w3.org/1998/Math/MathML">
<ci> FLUX_VALUE </ci>
</math>
<listOfParameters>
<parameter id="LOWER_BOUND" value="-1000" units="mmol_per_gDW_per_min"/>
<parameter id="UPPER_BOUND" value="1000" units="mmol_per_gDW_per_min"/>
<parameter id="OBJECTIVE_COEFFICIENT" value="0"/>
<parameter id="FLUX_VALUE" value="0.000" units="mmol_per_gDW_per_min"/>
</listOfParameters>
</kineticLaw>
</reaction>
<reaction id="R04963MM" name="R04963MM Decanoyl-[acp]+Malonyl-[acyl-carrierprotein]-->3-Oxododecanoyl-[acp]+CO2+Acyl-carrierprotein">
<listOfReactants>
<speciesReference species="C05755MM"/>
<speciesReference species="C01209MM"/>
<speciesReference species="C00080MM"/>
</listOfReactants>
<listOfProducts>
<speciesReference species="C05756MM"/>
<speciesReference species="C00011MM"/>
<speciesReference species="C00229MM"/>
</listOfProducts>
<kineticLaw>
<math xmlns="http://www.w3.org/1998/Math/MathML">
<ci> FLUX_VALUE </ci>
</math>
<listOfParameters>
<parameter id="LOWER_BOUND" value="0" units="mmol_per_gDW_per_min"/>
<parameter id="UPPER_BOUND" value="1000" units="mmol_per_gDW_per_min"/>
<parameter id="OBJECTIVE_COEFFICIENT" value="0"/>
<parameter id="FLUX_VALUE" value="0.000" units="mmol_per_gDW_per_min"/>
</listOfParameters>
</kineticLaw>
</reaction>
<reaction id="R04964MM" name="R04964MM (R)-3-Hydroxydodecanoyl-[acp]+NADP+-->3-Oxododecanoyl-[acp]+NADPH+H+">
<listOfReactants>
<speciesReference species="C05757MM"/>
<speciesReference species="C00006MM"/>
</listOfReactants>
<listOfProducts>
<speciesReference species="C05756MM"/>
<speciesReference species="C00005MM"/>
<speciesReference species="C00080MM"/>
</listOfProducts>
<kineticLaw>
<math xmlns="http://www.w3.org/1998/Math/MathML">
<ci> FLUX_VALUE </ci>
</math>
<listOfParameters>
<parameter id="LOWER_BOUND" value="-1000" units="mmol_per_gDW_per_min"/>
<parameter id="UPPER_BOUND" value="1000" units="mmol_per_gDW_per_min"/>
<parameter id="OBJECTIVE_COEFFICIENT" value="0"/>
<parameter id="FLUX_VALUE" value="0.000" units="mmol_per_gDW_per_min"/>
</listOfParameters>
</kineticLaw>
</reaction>
<reaction id="R04965MM" name="R04965MM (R)-3-Hydroxydodecanoyl-[acp]-->trans-Dodec-2-enoyl-[acp]+H2O">
<listOfReactants>
<speciesReference species="C05757MM"/>
</listOfReactants>
<listOfProducts>
<speciesReference species="C05758MM"/>
<speciesReference species="C00001MM"/>
</listOfProducts>
<kineticLaw>
<math xmlns="http://www.w3.org/1998/Math/MathML">
<ci> FLUX_VALUE </ci>
</math>
<listOfParameters>
<parameter id="LOWER_BOUND" value="-1000" units="mmol_per_gDW_per_min"/>
<parameter id="UPPER_BOUND" value="1000" units="mmol_per_gDW_per_min"/>
<parameter id="OBJECTIVE_COEFFICIENT" value="0"/>
<parameter id="FLUX_VALUE" value="0.000" units="mmol_per_gDW_per_min"/>
</listOfParameters>
</kineticLaw>
</reaction>
<reaction id="R04967MM" name="R04967MM Tetradecanoyl-[acp]+NADP+-->trans-Tetradec-2-enoyl-[acp]+NADPH+H+">
<listOfReactants>
<speciesReference species="C05761MM"/>
<speciesReference species="C00006MM"/>
</listOfReactants>
<listOfProducts>
<speciesReference species="C05760MM"/>
<speciesReference species="C00005MM"/>
<speciesReference species="C00080MM"/>
</listOfProducts>
<kineticLaw>
<math xmlns="http://www.w3.org/1998/Math/MathML">
<ci> FLUX_VALUE </ci>
</math>
<listOfParameters>
<parameter id="LOWER_BOUND" value="-1000" units="mmol_per_gDW_per_min"/>
<parameter id="UPPER_BOUND" value="1000" units="mmol_per_gDW_per_min"/>
<parameter id="OBJECTIVE_COEFFICIENT" value="0"/>
<parameter id="FLUX_VALUE" value="0.000" units="mmol_per_gDW_per_min"/>
</listOfParameters>
</kineticLaw>
</reaction>
<reaction id="R04968MM" name="R04968MM Tetradecanoyl-[acp]+Malonyl-[acyl-carrierprotein]-->3-Oxohexadecanoyl-[acp]+CO2+Acyl-carrierprotein">
<listOfReactants>
<speciesReference species="C05761MM"/>
<speciesReference species="C01209MM"/>
<speciesReference species="C00080MM"/>
</listOfReactants>
<listOfProducts>
<speciesReference species="C05762MM"/>
<speciesReference species="C00011MM"/>
<speciesReference species="C00229MM"/>
</listOfProducts>
<kineticLaw>
<math xmlns="http://www.w3.org/1998/Math/MathML">
<ci> FLUX_VALUE </ci>
</math>
<listOfParameters>
<parameter id="LOWER_BOUND" value="-1000" units="mmol_per_gDW_per_min"/>
<parameter id="UPPER_BOUND" value="1000" units="mmol_per_gDW_per_min"/>
<parameter id="OBJECTIVE_COEFFICIENT" value="0"/>
<parameter id="FLUX_VALUE" value="0.000" units="mmol_per_gDW_per_min"/>
</listOfParameters>
</kineticLaw>
</reaction>
<reaction id="R04970MM" name="R04970MM Hexadecanoyl-[acp]+NADP+-->trans-Hexadec-2-enoyl-[acp]+NADPH+H+">
<listOfReactants>
<speciesReference species="C05764MM"/>
<speciesReference species="C00006MM"/>
</listOfReactants>
<listOfProducts>
<speciesReference species="C05763MM"/>
<speciesReference species="C00005MM"/>
<speciesReference species="C00080MM"/>
</listOfProducts>
<kineticLaw>
<math xmlns="http://www.w3.org/1998/Math/MathML">
<ci> FLUX_VALUE </ci>
</math>
<listOfParameters>
<parameter id="LOWER_BOUND" value="-1000" units="mmol_per_gDW_per_min"/>
<parameter id="UPPER_BOUND" value="1000" units="mmol_per_gDW_per_min"/>
<parameter id="OBJECTIVE_COEFFICIENT" value="0"/>
<parameter id="FLUX_VALUE" value="0.000" units="mmol_per_gDW_per_min"/>
</listOfParameters>
</kineticLaw>
</reaction>
<reaction id="R05064MM" name="R05064MM (S)-3-Hydroxyisobutyryl-CoA+H2O-->CoA+(S)-3-Hydroxyisobutyrate">
<listOfReactants>
<speciesReference species="C06000MM"/>
<speciesReference species="C00001MM"/>
</listOfReactants>
<listOfProducts>
<speciesReference species="C00010MM"/>
<speciesReference species="C06001MM"/>
<speciesReference species="C00080MM"/>
</listOfProducts>
<kineticLaw>
<math xmlns="http://www.w3.org/1998/Math/MathML">
<ci> FLUX_VALUE </ci>
</math>
<listOfParameters>
<parameter id="LOWER_BOUND" value="-1000" units="mmol_per_gDW_per_min"/>
<parameter id="UPPER_BOUND" value="1000" units="mmol_per_gDW_per_min"/>
<parameter id="OBJECTIVE_COEFFICIENT" value="0"/>
<parameter id="FLUX_VALUE" value="0.000" units="mmol_per_gDW_per_min"/>
</listOfParameters>
</kineticLaw>
</reaction>
<reaction id="R05066MM" name="R05066MM (S)-3-Hydroxyisobutyrate+NAD+-->(S)-Methylmalonatesemialdehyde+NADH+H+">
<listOfReactants>
<speciesReference species="C06001MM"/>
<speciesReference species="C00003MM"/>
</listOfReactants>
<listOfProducts>
<speciesReference species="C06002MM"/>
<speciesReference species="C00004MM"/>
<speciesReference species="C00080MM"/>
</listOfProducts>
<kineticLaw>
<math xmlns="http://www.w3.org/1998/Math/MathML">
<ci> FLUX_VALUE </ci>
</math>
<listOfParameters>
<parameter id="LOWER_BOUND" value="-1000" units="mmol_per_gDW_per_min"/>
<parameter id="UPPER_BOUND" value="1000" units="mmol_per_gDW_per_min"/>
<parameter id="OBJECTIVE_COEFFICIENT" value="0"/>
<parameter id="FLUX_VALUE" value="0.000" units="mmol_per_gDW_per_min"/>
</listOfParameters>
</kineticLaw>
</reaction>
<reaction id="R06985MM" name="R06985MM trans-Hex-2-enoyl-CoA+NADPH+H+-->Hexanoyl-CoA+NADP+">
<listOfReactants>
<speciesReference species="C05271MM"/>
<speciesReference species="C00005MM"/>
<speciesReference species="C00080MM"/>
</listOfReactants>
<listOfProducts>
<speciesReference species="C05270MM"/>
<speciesReference species="C00006MM"/>
</listOfProducts>
<kineticLaw>
<math xmlns="http://www.w3.org/1998/Math/MathML">
<ci> FLUX_VALUE </ci>
</math>
<listOfParameters>
<parameter id="LOWER_BOUND" value="0" units="mmol_per_gDW_per_min"/>
<parameter id="UPPER_BOUND" value="1000" units="mmol_per_gDW_per_min"/>
<parameter id="OBJECTIVE_COEFFICIENT" value="0"/>
<parameter id="FLUX_VALUE" value="0.000" units="mmol_per_gDW_per_min"/>
</listOfParameters>
</kineticLaw>
</reaction>
<reaction id="R07162MM" name="R07162MM Acyl-CoA+NADP+-->trans-2,3-Dehydroacyl-CoA+NADPH+H+">
<listOfReactants>
<speciesReference species="C00040MM"/>
<speciesReference species="C00006MM"/>
</listOfReactants>
<listOfProducts>
<speciesReference species="C00658MM"/>
<speciesReference species="C00005MM"/>
<speciesReference species="C00080MM"/>
</listOfProducts>
<kineticLaw>
<math xmlns="http://www.w3.org/1998/Math/MathML">
<ci> FLUX_VALUE </ci>
</math>
<listOfParameters>
<parameter id="LOWER_BOUND" value="-1000" units="mmol_per_gDW_per_min"/>
<parameter id="UPPER_BOUND" value="1000" units="mmol_per_gDW_per_min"/>
<parameter id="OBJECTIVE_COEFFICIENT" value="0"/>
<parameter id="FLUX_VALUE" value="0.000" units="mmol_per_gDW_per_min"/>
</listOfParameters>
</kineticLaw>
</reaction>
<reaction id="R07390MM" name="R07390MM 2Phosphatidylglycerol-->Cardiolipin+Glycerol">
<listOfReactants>
<speciesReference species="C00344MM" stoichiometry="2"/>
</listOfReactants>
<listOfProducts>
<speciesReference species="C05980MM"/>
<speciesReference species="C00116MM"/>
</listOfProducts>
<kineticLaw>
<math xmlns="http://www.w3.org/1998/Math/MathML">
<ci> FLUX_VALUE </ci>
</math>
<listOfParameters>
<parameter id="LOWER_BOUND" value="-1000" units="mmol_per_gDW_per_min"/>
<parameter id="UPPER_BOUND" value="1000" units="mmol_per_gDW_per_min"/>
<parameter id="OBJECTIVE_COEFFICIENT" value="0"/>
<parameter id="FLUX_VALUE" value="0.000" units="mmol_per_gDW_per_min"/>
</listOfParameters>
</kineticLaw>
</reaction>
<reaction id="R07599MM" name="R07599MM 3-Methyl-2-oxobutanoicacid+Thiamindiphosphate-->2-Methyl-1-hydroxypropyl-ThPP+CO2">
<listOfReactants>
<speciesReference species="C00141MM"/>
<speciesReference species="C00068MM"/>
<speciesReference species="C00080MM"/>
</listOfReactants>
<listOfProducts>
<speciesReference species="C15976MM"/>
<speciesReference species="C00011MM"/>
</listOfProducts>
<kineticLaw>
<math xmlns="http://www.w3.org/1998/Math/MathML">
<ci> FLUX_VALUE </ci>
</math>
<listOfParameters>
<parameter id="LOWER_BOUND" value="0" units="mmol_per_gDW_per_min"/>
<parameter id="UPPER_BOUND" value="1000" units="mmol_per_gDW_per_min"/>
<parameter id="OBJECTIVE_COEFFICIENT" value="0"/>
<parameter id="FLUX_VALUE" value="0.000" units="mmol_per_gDW_per_min"/>
</listOfParameters>
</kineticLaw>
</reaction>
<reaction id="R07600MM" name="R07600MM 2-Methyl-1-hydroxypropyl-ThPP+EnzymeN6-(lipoyl)lysine-->[Dihydrolipoyllysine-residue(2-methylpropanoyl)transferase]S-(2-methylpropanoyl)dihydrolipoyllysine+Thiamindiphosphate">
<listOfReactants>
<speciesReference species="C15976MM"/>
<speciesReference species="C15972MM"/>
</listOfReactants>
<listOfProducts>
<speciesReference species="C15977MM"/>
<speciesReference species="C00068MM"/>
</listOfProducts>
<kineticLaw>
<math xmlns="http://www.w3.org/1998/Math/MathML">
<ci> FLUX_VALUE </ci>
</math>
<listOfParameters>
<parameter id="LOWER_BOUND" value="-1000" units="mmol_per_gDW_per_min"/>
<parameter id="UPPER_BOUND" value="1000" units="mmol_per_gDW_per_min"/>
<parameter id="OBJECTIVE_COEFFICIENT" value="0"/>
<parameter id="FLUX_VALUE" value="0.000" units="mmol_per_gDW_per_min"/>
</listOfParameters>
</kineticLaw>
</reaction>
<reaction id="R07601MM" name="R07601MM 4-Methyl-2-oxopentanoate+Thiamindiphosphate-->3-Methyl-1-hydroxybutyl-ThPP+CO2">
<listOfReactants>
<speciesReference species="C00233MM"/>
<speciesReference species="C00068MM"/>
<speciesReference species="C00080MM"/>
</listOfReactants>
<listOfProducts>
<speciesReference species="C15974MM"/>
<speciesReference species="C00011MM"/>
</listOfProducts>
<kineticLaw>
<math xmlns="http://www.w3.org/1998/Math/MathML">
<ci> FLUX_VALUE </ci>
</math>
<listOfParameters>
<parameter id="LOWER_BOUND" value="0" units="mmol_per_gDW_per_min"/>
<parameter id="UPPER_BOUND" value="1000" units="mmol_per_gDW_per_min"/>
<parameter id="OBJECTIVE_COEFFICIENT" value="0"/>
<parameter id="FLUX_VALUE" value="0.000" units="mmol_per_gDW_per_min"/>
</listOfParameters>
</kineticLaw>
</reaction>
<reaction id="R07602MM" name="R07602MM 3-Methyl-1-hydroxybutyl-ThPP+EnzymeN6-(lipoyl)lysine-->[Dihydrolipoyllysine-residue(2-methylpropanoyl)transferase]S-(3-methylbutanoyl)dihydrolipoyllysine+Thiamindiphosphate">
<listOfReactants>
<speciesReference species="C15974MM"/>
<speciesReference species="C15972MM"/>
</listOfReactants>
<listOfProducts>
<speciesReference species="C15975MM"/>
<speciesReference species="C00068MM"/>
</listOfProducts>
<kineticLaw>
<math xmlns="http://www.w3.org/1998/Math/MathML">
<ci> FLUX_VALUE </ci>
</math>
<listOfParameters>
<parameter id="LOWER_BOUND" value="-1000" units="mmol_per_gDW_per_min"/>
<parameter id="UPPER_BOUND" value="1000" units="mmol_per_gDW_per_min"/>
<parameter id="OBJECTIVE_COEFFICIENT" value="0"/>
<parameter id="FLUX_VALUE" value="0.000" units="mmol_per_gDW_per_min"/>
</listOfParameters>
</kineticLaw>
</reaction>
<reaction id="R07603MM" name="R07603MM (S)-3-Methyl-2-oxopentanoicacid+Thiamindiphosphate-->2-Methyl-1-hydroxybutyl-ThPP+CO2">
<listOfReactants>
<speciesReference species="C00671MM"/>
<speciesReference species="C00068MM"/>
<speciesReference species="C00080MM"/>
</listOfReactants>
<listOfProducts>
<speciesReference species="C15978MM"/>
<speciesReference species="C00011MM"/>
</listOfProducts>
<kineticLaw>
<math xmlns="http://www.w3.org/1998/Math/MathML">
<ci> FLUX_VALUE </ci>
</math>
<listOfParameters>
<parameter id="LOWER_BOUND" value="0" units="mmol_per_gDW_per_min"/>
<parameter id="UPPER_BOUND" value="1000" units="mmol_per_gDW_per_min"/>
<parameter id="OBJECTIVE_COEFFICIENT" value="0"/>
<parameter id="FLUX_VALUE" value="0.000" units="mmol_per_gDW_per_min"/>
</listOfParameters>
</kineticLaw>
</reaction>
<reaction id="R07604MM" name="R07604MM 2-Methyl-1-hydroxybutyl-ThPP+EnzymeN6-(lipoyl)lysine-->[Dihydrolipoyllysine-residue(2-methylpropanoyl)transferase]S-(2-methylbutanoyl)dihydrolipoyllysine+Thiamindiphosphate">
<listOfReactants>
<speciesReference species="C15978MM"/>
<speciesReference species="C15972MM"/>
</listOfReactants>
<listOfProducts>
<speciesReference species="C15979MM"/>
<speciesReference species="C00068MM"/>
</listOfProducts>
<kineticLaw>
<math xmlns="http://www.w3.org/1998/Math/MathML">
<ci> FLUX_VALUE </ci>
</math>
<listOfParameters>
<parameter id="LOWER_BOUND" value="-1000" units="mmol_per_gDW_per_min"/>
<parameter id="UPPER_BOUND" value="1000" units="mmol_per_gDW_per_min"/>
<parameter id="OBJECTIVE_COEFFICIENT" value="0"/>
<parameter id="FLUX_VALUE" value="0.000" units="mmol_per_gDW_per_min"/>
</listOfParameters>
</kineticLaw>
</reaction>
<reaction id="R07618MM" name="R07618MM EnzymeN6-(dihydrolipoyl)lysine+NAD+-->EnzymeN6-(lipoyl)lysine+NADH+H+">
<listOfReactants>
<speciesReference species="C15973MM"/>
<speciesReference species="C00003MM"/>
</listOfReactants>
<listOfProducts>
<speciesReference species="C15972MM"/>
<speciesReference species="C00004MM"/>
<speciesReference species="C00080MM"/>
</listOfProducts>
<kineticLaw>
<math xmlns="http://www.w3.org/1998/Math/MathML">
<ci> FLUX_VALUE </ci>
</math>
<listOfParameters>
<parameter id="LOWER_BOUND" value="-1000" units="mmol_per_gDW_per_min"/>
<parameter id="UPPER_BOUND" value="1000" units="mmol_per_gDW_per_min"/>
<parameter id="OBJECTIVE_COEFFICIENT" value="0"/>
<parameter id="FLUX_VALUE" value="0.000" units="mmol_per_gDW_per_min"/>
</listOfParameters>
</kineticLaw>
</reaction>
<reaction id="R08157MM" name="R08157MM Octanoyl-[acp]+H2O-->Acyl-carrierprotein+Octanoicacid">
<listOfReactants>
<speciesReference species="C05752MM"/>
<speciesReference species="C00001MM"/>
</listOfReactants>
<listOfProducts>
<speciesReference species="C00229MM"/>
<speciesReference species="C06423MM"/>
<speciesReference species="C00080MM"/>
</listOfProducts>
<kineticLaw>
<math xmlns="http://www.w3.org/1998/Math/MathML">
<ci> FLUX_VALUE </ci>
</math>
<listOfParameters>
<parameter id="LOWER_BOUND" value="-1000" units="mmol_per_gDW_per_min"/>
<parameter id="UPPER_BOUND" value="1000" units="mmol_per_gDW_per_min"/>
<parameter id="OBJECTIVE_COEFFICIENT" value="0"/>
<parameter id="FLUX_VALUE" value="0.000" units="mmol_per_gDW_per_min"/>
</listOfParameters>
</kineticLaw>
</reaction>
<reaction id="R08657MM" name="R08657MM sn-Glycerol 3-phosphate+Ubiquinone-->Glyceronephosphate+Ubiquinol">
<listOfReactants>
<speciesReference species="C00093Cyto"/>
<speciesReference species="C00399MM"/>
</listOfReactants>
<listOfProducts>
<speciesReference species="C00111Cyto"/>
<speciesReference species="C00390MM"/>
</listOfProducts>
<kineticLaw>
<math xmlns="http://www.w3.org/1998/Math/MathML">
<ci> FLUX_VALUE </ci>
</math>
<listOfParameters>
<parameter id="LOWER_BOUND" value="0" units="mmol_per_gDW_per_min"/>
<parameter id="UPPER_BOUND" value="1000" units="mmol_per_gDW_per_min"/>
<parameter id="OBJECTIVE_COEFFICIENT" value="0"/>
<parameter id="FLUX_VALUE" value="0.000" units="mmol_per_gDW_per_min"/>
</listOfParameters>
</kineticLaw>
</reaction>
<reaction id="R00004Cyto" name="R00004Cyto Pyrophosphate+H2O-->2Orthophosphate">
<listOfReactants>
<speciesReference species="C00013Cyto"/>
<speciesReference species="C00001Cyto"/>
</listOfReactants>
<listOfProducts>
<speciesReference species="C00009Cyto" stoichiometry="2"/>
<speciesReference species="C00080Cyto"/>
</listOfProducts>
<kineticLaw>
<math xmlns="http://www.w3.org/1998/Math/MathML">
<ci> FLUX_VALUE </ci>
</math>
<listOfParameters>
<parameter id="LOWER_BOUND" value="-1000" units="mmol_per_gDW_per_min"/>
<parameter id="UPPER_BOUND" value="1000" units="mmol_per_gDW_per_min"/>
<parameter id="OBJECTIVE_COEFFICIENT" value="0"/>
<parameter id="FLUX_VALUE" value="0.000" units="mmol_per_gDW_per_min"/>
</listOfParameters>
</kineticLaw>
</reaction>
<reaction id="R00036Cyto" name="R00036Cyto 25-Aminolevulinate-->Porphobilinogen+2H2O">
<listOfReactants>
<speciesReference species="C00430Cyto" stoichiometry="2"/>
</listOfReactants>
<listOfProducts>
<speciesReference species="C00931Cyto"/>
<speciesReference species="C00001Cyto" stoichiometry="2"/>
<speciesReference species="C00080Cyto"/>
</listOfProducts>
<kineticLaw>
<math xmlns="http://www.w3.org/1998/Math/MathML">
<ci> FLUX_VALUE </ci>
</math>
<listOfParameters>
<parameter id="LOWER_BOUND" value="-1000" units="mmol_per_gDW_per_min"/>
<parameter id="UPPER_BOUND" value="1000" units="mmol_per_gDW_per_min"/>
<parameter id="OBJECTIVE_COEFFICIENT" value="0"/>
<parameter id="FLUX_VALUE" value="0.000" units="mmol_per_gDW_per_min"/>
</listOfParameters>
</kineticLaw>
</reaction>
<reaction id="R00084Cyto" name="R00084Cyto 4Porphobilinogen+H2O-->Hydroxymethylbilane+4NH3">
<listOfReactants>
<speciesReference species="C00931Cyto" stoichiometry="4"/>
<speciesReference species="C00001Cyto"/>
</listOfReactants>
<listOfProducts>
<speciesReference species="C01024Cyto"/>
<speciesReference species="C00014Cyto" stoichiometry="4"/>
</listOfProducts>
<kineticLaw>
<math xmlns="http://www.w3.org/1998/Math/MathML">
<ci> FLUX_VALUE </ci>
</math>
<listOfParameters>
<parameter id="LOWER_BOUND" value="-1000" units="mmol_per_gDW_per_min"/>
<parameter id="UPPER_BOUND" value="1000" units="mmol_per_gDW_per_min"/>
<parameter id="OBJECTIVE_COEFFICIENT" value="0"/>
<parameter id="FLUX_VALUE" value="0.000" units="mmol_per_gDW_per_min"/>
</listOfParameters>
</kineticLaw>
</reaction>
<reaction id="R00127Cyto" name="R00127Cyto ATP+AMP-->2ADP">
<listOfReactants>
<speciesReference species="C00002Cyto"/>
<speciesReference species="C00020Cyto"/>
</listOfReactants>
<listOfProducts>
<speciesReference species="C00008Cyto" stoichiometry="2"/>
<speciesReference species="C00080Cyto"/>
</listOfProducts>
<kineticLaw>
<math xmlns="http://www.w3.org/1998/Math/MathML">
<ci> FLUX_VALUE </ci>
</math>
<listOfParameters>
<parameter id="LOWER_BOUND" value="-1000" units="mmol_per_gDW_per_min"/>
<parameter id="UPPER_BOUND" value="1000" units="mmol_per_gDW_per_min"/>
<parameter id="OBJECTIVE_COEFFICIENT" value="0"/>
<parameter id="FLUX_VALUE" value="0.000" units="mmol_per_gDW_per_min"/>
</listOfParameters>
</kineticLaw>
</reaction>
<reaction id="R00200Cyto" name="R00200Cyto ATP+Pyruvate-->ADP+Phosphoenolpyruvate">
<listOfReactants>
<speciesReference species="C00002Cyto"/>
<speciesReference species="C00022Cyto"/>
</listOfReactants>
<listOfProducts>
<speciesReference species="C00008Cyto"/>
<speciesReference species="C00074Cyto"/>
<speciesReference species="C00080Cyto" stoichiometry="2"/>
</listOfProducts>
<kineticLaw>
<math xmlns="http://www.w3.org/1998/Math/MathML">
<ci> FLUX_VALUE </ci>
</math>
<listOfParameters>
<parameter id="LOWER_BOUND" value="-1000" units="mmol_per_gDW_per_min"/>
<parameter id="UPPER_BOUND" value="0" units="mmol_per_gDW_per_min"/>
<parameter id="OBJECTIVE_COEFFICIENT" value="0"/>
<parameter id="FLUX_VALUE" value="0.000" units="mmol_per_gDW_per_min"/>
</listOfParameters>
</kineticLaw>
</reaction>
<reaction id="R00214Cyto" name="R00214Cyto (S)-Malate+NAD+-->Pyruvate+CO2+NADH+H+">
<listOfReactants>
<speciesReference species="C00149Cyto"/>
<speciesReference species="C00003Cyto"/>
</listOfReactants>
<listOfProducts>
<speciesReference species="C00022Cyto"/>
<speciesReference species="C00011Cyto"/>
<speciesReference species="C00004Cyto"/>
</listOfProducts>
<kineticLaw>
<math xmlns="http://www.w3.org/1998/Math/MathML">
<ci> FLUX_VALUE </ci>
</math>
<listOfParameters>
<parameter id="LOWER_BOUND" value="0" units="mmol_per_gDW_per_min"/>
<parameter id="UPPER_BOUND" value="1000" units="mmol_per_gDW_per_min"/>
<parameter id="OBJECTIVE_COEFFICIENT" value="0"/>
<parameter id="FLUX_VALUE" value="0.000" units="mmol_per_gDW_per_min"/>
</listOfParameters>
</kineticLaw>
</reaction>
<reaction id="R00342Cyto" name="R00342Cyto (S)-Malate+NAD+-->Oxaloacetate+NADH+H+">
<listOfReactants>
<speciesReference species="C00149Cyto"/>
<speciesReference species="C00003Cyto"/>
</listOfReactants>
<listOfProducts>
<speciesReference species="C00036Cyto"/>
<speciesReference species="C00004Cyto"/>
<speciesReference species="C00080Cyto"/>
</listOfProducts>
<kineticLaw>
<math xmlns="http://www.w3.org/1998/Math/MathML">
<ci> FLUX_VALUE </ci>
</math>
<listOfParameters>
<parameter id="LOWER_BOUND" value="-1000" units="mmol_per_gDW_per_min"/>
<parameter id="UPPER_BOUND" value="0" units="mmol_per_gDW_per_min"/>
<parameter id="OBJECTIVE_COEFFICIENT" value="0"/>
<parameter id="FLUX_VALUE" value="0.000" units="mmol_per_gDW_per_min"/>
</listOfParameters>
</kineticLaw>
</reaction>
<reaction id="R00355Cyto" name="R00355Cyto L-Aspartate+2-Oxoglutarate-->Oxaloacetate+L-Glutamate">
<listOfReactants>
<speciesReference species="C00049Cyto"/>
<speciesReference species="C00026Cyto"/>
</listOfReactants>
<listOfProducts>
<speciesReference species="C00036Cyto"/>
<speciesReference species="C00025Cyto"/>
</listOfProducts>
<kineticLaw>
<math xmlns="http://www.w3.org/1998/Math/MathML">
<ci> FLUX_VALUE </ci>
</math>
<listOfParameters>
<parameter id="LOWER_BOUND" value="-1000" units="mmol_per_gDW_per_min"/>
<parameter id="UPPER_BOUND" value="1000" units="mmol_per_gDW_per_min"/>
<parameter id="OBJECTIVE_COEFFICIENT" value="0"/>
<parameter id="FLUX_VALUE" value="0.000" units="mmol_per_gDW_per_min"/>
</listOfParameters>
</kineticLaw>
</reaction>
<reaction id="R00658Cyto" name="R00658Cyto 2-Phospho-D-glycerate-->Phosphoenolpyruvate+H2O">
<listOfReactants>
<speciesReference species="C00631Cyto"/>
</listOfReactants>
<listOfProducts>
<speciesReference species="C00074Cyto"/>
<speciesReference species="C00001Cyto"/>
</listOfProducts>
<kineticLaw>
<math xmlns="http://www.w3.org/1998/Math/MathML">
<ci> FLUX_VALUE </ci>
</math>
<listOfParameters>
<parameter id="LOWER_BOUND" value="-1000" units="mmol_per_gDW_per_min"/>
<parameter id="UPPER_BOUND" value="1000" units="mmol_per_gDW_per_min"/>
<parameter id="OBJECTIVE_COEFFICIENT" value="0"/>
<parameter id="FLUX_VALUE" value="0.000" units="mmol_per_gDW_per_min"/>
</listOfParameters>
</kineticLaw>
</reaction>
<reaction id="R00703Cyto" name="R00703Cyto (S)-Lactate+NAD+-->Pyruvate+NADH+H+">
<listOfReactants>
<speciesReference species="C00186Cyto"/>
<speciesReference species="C00003Cyto"/>
</listOfReactants>
<listOfProducts>
<speciesReference species="C00022Cyto"/>
<speciesReference species="C00004Cyto"/>
<speciesReference species="C00080Cyto"/>
</listOfProducts>
<kineticLaw>
<math xmlns="http://www.w3.org/1998/Math/MathML">
<ci> FLUX_VALUE </ci>
</math>
<listOfParameters>
<parameter id="LOWER_BOUND" value="-1000" units="mmol_per_gDW_per_min"/>
<parameter id="UPPER_BOUND" value="1000" units="mmol_per_gDW_per_min"/>
<parameter id="OBJECTIVE_COEFFICIENT" value="0"/>
<parameter id="FLUX_VALUE" value="0.000" units="mmol_per_gDW_per_min"/>
</listOfParameters>
</kineticLaw>
</reaction>
<reaction id="R00842Cyto" name="R00842Cyto sn-Glycerol3-phosphate+NAD+-->Glyceronephosphate+NADH+H+">
<listOfReactants>
<speciesReference species="C00093Cyto"/>
<speciesReference species="C00003Cyto"/>
</listOfReactants>
<listOfProducts>
<speciesReference species="C00111Cyto"/>
<speciesReference species="C00004Cyto"/>
<speciesReference species="C00080Cyto"/>
</listOfProducts>
<kineticLaw>
<math xmlns="http://www.w3.org/1998/Math/MathML">
<ci> FLUX_VALUE </ci>
</math>
<listOfParameters>
<parameter id="LOWER_BOUND" value="-1000" units="mmol_per_gDW_per_min"/>
<parameter id="UPPER_BOUND" value="0" units="mmol_per_gDW_per_min"/>
<parameter id="OBJECTIVE_COEFFICIENT" value="0"/>
<parameter id="FLUX_VALUE" value="0.000" units="mmol_per_gDW_per_min"/>
</listOfParameters>
</kineticLaw>
</reaction>
<reaction id="R01015Cyto" name="R01015Cyto D-Glyceraldehyde3-phosphate-->Glyceronephosphate">
<listOfReactants>
<speciesReference species="C00118Cyto"/>
</listOfReactants>
<listOfProducts>
<speciesReference species="C00111Cyto"/>
</listOfProducts>
<kineticLaw>
<math xmlns="http://www.w3.org/1998/Math/MathML">
<ci> FLUX_VALUE </ci>
</math>
<listOfParameters>
<parameter id="LOWER_BOUND" value="-1000" units="mmol_per_gDW_per_min"/>
<parameter id="UPPER_BOUND" value="1000" units="mmol_per_gDW_per_min"/>
<parameter id="OBJECTIVE_COEFFICIENT" value="0"/>
<parameter id="FLUX_VALUE" value="0.000" units="mmol_per_gDW_per_min"/>
</listOfParameters>
</kineticLaw>
</reaction>
<reaction id="R01061Cyto" name="R01061Cyto D-Glyceraldehyde3-phosphate+Orthophosphate+NAD+-->3-Phospho-D-glyceroylphosphate+NADH+H+">
<listOfReactants>
<speciesReference species="C00118Cyto"/>
<speciesReference species="C00009Cyto"/>
<speciesReference species="C00003Cyto"/>
</listOfReactants>
<listOfProducts>
<speciesReference species="C00236Cyto"/>
<speciesReference species="C00004Cyto"/>
<speciesReference species="C00080Cyto"/>
</listOfProducts>
<kineticLaw>
<math xmlns="http://www.w3.org/1998/Math/MathML">
<ci> FLUX_VALUE </ci>
</math>
<listOfParameters>
<parameter id="LOWER_BOUND" value="-1000" units="mmol_per_gDW_per_min"/>
<parameter id="UPPER_BOUND" value="1000" units="mmol_per_gDW_per_min"/>
<parameter id="OBJECTIVE_COEFFICIENT" value="0"/>
<parameter id="FLUX_VALUE" value="0.000" units="mmol_per_gDW_per_min"/>
</listOfParameters>
</kineticLaw>
</reaction>
<reaction id="R01070Cyto" name="R01070Cyto beta-D-Fructose1,6-bisphosphate-->Glyceronephosphate+D-Glyceraldehyde3-phosphate">
<listOfReactants>
<speciesReference species="C05378Cyto"/>
</listOfReactants>
<listOfProducts>
<speciesReference species="C00111Cyto"/>
<speciesReference species="C00118Cyto"/>
</listOfProducts>
<kineticLaw>
<math xmlns="http://www.w3.org/1998/Math/MathML">
<ci> FLUX_VALUE </ci>
</math>
<listOfParameters>
<parameter id="LOWER_BOUND" value="-1000" units="mmol_per_gDW_per_min"/>
<parameter id="UPPER_BOUND" value="1000" units="mmol_per_gDW_per_min"/>
<parameter id="OBJECTIVE_COEFFICIENT" value="0"/>
<parameter id="FLUX_VALUE" value="0.000" units="mmol_per_gDW_per_min"/>
</listOfParameters>
</kineticLaw>
</reaction>
<reaction id="R01280Cyto" name="R01280Cyto ATP+Hexadecanoicacid+CoA-->AMP+Palmitoyl-CoA+Pyrophosphate">
<listOfReactants>
<speciesReference species="C00002Cyto"/>
<speciesReference species="C00249Cyto"/>
<speciesReference species="C00010Cyto"/>
</listOfReactants>
<listOfProducts>
<speciesReference species="C00020Cyto"/>
<speciesReference species="C00154Cyto"/>
<speciesReference species="C00013Cyto"/>
<speciesReference species="C00080Cyto"/>
</listOfProducts>
<kineticLaw>
<math xmlns="http://www.w3.org/1998/Math/MathML">
<ci> FLUX_VALUE </ci>
</math>
<listOfParameters>
<parameter id="LOWER_BOUND" value="-1000" units="mmol_per_gDW_per_min"/>
<parameter id="UPPER_BOUND" value="1000" units="mmol_per_gDW_per_min"/>
<parameter id="OBJECTIVE_COEFFICIENT" value="0"/>
<parameter id="FLUX_VALUE" value="0.000" units="mmol_per_gDW_per_min"/>
</listOfParameters>
</kineticLaw>
</reaction>
<reaction id="R01512Cyto" name="R01512Cyto ATP+3-Phospho-D-glycerate-->ADP+3-Phospho-D-glyceroylphosphate">
<listOfReactants>
<speciesReference species="C00002Cyto"/>
<speciesReference species="C00197Cyto"/>
</listOfReactants>
<listOfProducts>
<speciesReference species="C00008Cyto"/>
<speciesReference species="C00236Cyto"/>
<speciesReference species="C00080Cyto"/>
</listOfProducts>
<kineticLaw>
<math xmlns="http://www.w3.org/1998/Math/MathML">
<ci> FLUX_VALUE </ci>
</math>
<listOfParameters>
<parameter id="LOWER_BOUND" value="-1000" units="mmol_per_gDW_per_min"/>
<parameter id="UPPER_BOUND" value="1000" units="mmol_per_gDW_per_min"/>
<parameter id="OBJECTIVE_COEFFICIENT" value="0"/>
<parameter id="FLUX_VALUE" value="0.000" units="mmol_per_gDW_per_min"/>
</listOfParameters>
</kineticLaw>
</reaction>
<reaction id="R01518Cyto" name="R01518Cyto 2-Phospho-D-glycerate-->3-Phospho-D-glycerate">
<listOfReactants>
<speciesReference species="C00631Cyto"/>
</listOfReactants>
<listOfProducts>
<speciesReference species="C00197Cyto"/>
</listOfProducts>
<kineticLaw>
<math xmlns="http://www.w3.org/1998/Math/MathML">
<ci> FLUX_VALUE </ci>
</math>
<listOfParameters>
<parameter id="LOWER_BOUND" value="-1000" units="mmol_per_gDW_per_min"/>
<parameter id="UPPER_BOUND" value="1000" units="mmol_per_gDW_per_min"/>
<parameter id="OBJECTIVE_COEFFICIENT" value="0"/>
<parameter id="FLUX_VALUE" value="0.000" units="mmol_per_gDW_per_min"/>
</listOfParameters>
</kineticLaw>
</reaction>
<reaction id="R01786Cyto" name="R01786Cyto ATP+alpha-D-Glucose-->ADP+alpha-D-Glucose6-phosphate">
<listOfReactants>
<speciesReference species="C00002Cyto"/>
<speciesReference species="C00267Cyto"/>
</listOfReactants>
<listOfProducts>
<speciesReference species="C00008Cyto"/>
<speciesReference species="C00668Cyto"/>
<speciesReference species="C00080Cyto" stoichiometry="2"/>
</listOfProducts>
<kineticLaw>
<math xmlns="http://www.w3.org/1998/Math/MathML">
<ci> FLUX_VALUE </ci>
</math>
<listOfParameters>
<parameter id="LOWER_BOUND" value="-1000" units="mmol_per_gDW_per_min"/>
<parameter id="UPPER_BOUND" value="1000" units="mmol_per_gDW_per_min"/>
<parameter id="OBJECTIVE_COEFFICIENT" value="0"/>
<parameter id="FLUX_VALUE" value="0.000" units="mmol_per_gDW_per_min"/>
</listOfParameters>
</kineticLaw>
</reaction>
<reaction id="R01923Cyto" name="R01923Cyto Palmitoyl-CoA+L-Carnitine-->CoA+L-Palmitoylcarnitine">
<listOfReactants>
<speciesReference species="C00154Cyto"/>
<speciesReference species="C00318Cyto"/>
</listOfReactants>
<listOfProducts>
<speciesReference species="C00010Cyto"/>
<speciesReference species="C02990Cyto"/>
</listOfProducts>
<kineticLaw>
<math xmlns="http://www.w3.org/1998/Math/MathML">
<ci> FLUX_VALUE </ci>
</math>
<listOfParameters>
<parameter id="LOWER_BOUND" value="-1000" units="mmol_per_gDW_per_min"/>
<parameter id="UPPER_BOUND" value="1000" units="mmol_per_gDW_per_min"/>
<parameter id="OBJECTIVE_COEFFICIENT" value="0"/>
<parameter id="FLUX_VALUE" value="0.000" units="mmol_per_gDW_per_min"/>
</listOfParameters>
</kineticLaw>
</reaction>
<reaction id="R02740Cyto" name="R02740Cyto alpha-D-Glucose6-phosphate-->beta-D-Fructose6-phosphate">
<listOfReactants>
<speciesReference species="C00668Cyto"/>
</listOfReactants>
<listOfProducts>
<speciesReference species="C05345Cyto"/>
</listOfProducts>
<kineticLaw>
<math xmlns="http://www.w3.org/1998/Math/MathML">
<ci> FLUX_VALUE </ci>
</math>
<listOfParameters>
<parameter id="LOWER_BOUND" value="-1000" units="mmol_per_gDW_per_min"/>
<parameter id="UPPER_BOUND" value="1000" units="mmol_per_gDW_per_min"/>
<parameter id="OBJECTIVE_COEFFICIENT" value="0"/>
<parameter id="FLUX_VALUE" value="0.000" units="mmol_per_gDW_per_min"/>
</listOfParameters>
</kineticLaw>
</reaction>
<reaction id="R03165Cyto" name="R03165Cyto Hydroxymethylbilane-->UroporphyrinogenIII+H2O">
<listOfReactants>
<speciesReference species="C01024Cyto"/>
</listOfReactants>
<listOfProducts>
<speciesReference species="C01051Cyto"/>
<speciesReference species="C00001Cyto"/>
</listOfProducts>
<kineticLaw>
<math xmlns="http://www.w3.org/1998/Math/MathML">
<ci> FLUX_VALUE </ci>
</math>
<listOfParameters>
<parameter id="LOWER_BOUND" value="-1000" units="mmol_per_gDW_per_min"/>
<parameter id="UPPER_BOUND" value="1000" units="mmol_per_gDW_per_min"/>
<parameter id="OBJECTIVE_COEFFICIENT" value="0"/>
<parameter id="FLUX_VALUE" value="0.000" units="mmol_per_gDW_per_min"/>
</listOfParameters>
</kineticLaw>
</reaction>
<reaction id="R03197Cyto" name="R03197Cyto UroporphyrinogenIII-->CoproporphyrinogenIII+4CO2">
<listOfReactants>
<speciesReference species="C01051Cyto"/>
<speciesReference species="C00080Cyto" stoichiometry="4"/>
</listOfReactants>
<listOfProducts>
<speciesReference species="C03263Cyto"/>
<speciesReference species="C00011Cyto" stoichiometry="4"/>
</listOfProducts>
<kineticLaw>
<math xmlns="http://www.w3.org/1998/Math/MathML">
<ci> FLUX_VALUE </ci>
</math>
<listOfParameters>
<parameter id="LOWER_BOUND" value="-1000" units="mmol_per_gDW_per_min"/>
<parameter id="UPPER_BOUND" value="1000" units="mmol_per_gDW_per_min"/>
<parameter id="OBJECTIVE_COEFFICIENT" value="0"/>
<parameter id="FLUX_VALUE" value="0.000" units="mmol_per_gDW_per_min"/>
</listOfParameters>
</kineticLaw>
</reaction>
<reaction id="R03220Cyto" name="R03220Cyto CoproporphyrinogenIII+Oxygen-->ProtoporphyrinogenIX+2CO2+2H2O">
<listOfReactants>
<speciesReference species="C03263Cyto"/>
<speciesReference species="C00007Cyto"/>
<speciesReference species="C00080Cyto" stoichiometry="2"/>
</listOfReactants>
<listOfProducts>
<speciesReference species="C01079Cyto"/>
<speciesReference species="C00011Cyto" stoichiometry="2"/>
<speciesReference species="C00001Cyto" stoichiometry="2"/>
</listOfProducts>
<kineticLaw>
<math xmlns="http://www.w3.org/1998/Math/MathML">
<ci> FLUX_VALUE </ci>
</math>
<listOfParameters>
<parameter id="LOWER_BOUND" value="-1000" units="mmol_per_gDW_per_min"/>
<parameter id="UPPER_BOUND" value="1000" units="mmol_per_gDW_per_min"/>
<parameter id="OBJECTIVE_COEFFICIENT" value="0"/>
<parameter id="FLUX_VALUE" value="0.000" units="mmol_per_gDW_per_min"/>
</listOfParameters>
</kineticLaw>
</reaction>
<reaction id="R04779Cyto" name="R04779Cyto ATP+beta-D-Fructose6-phosphate-->ADP+beta-D-Fructose1,6-bisphosphate">
<listOfReactants>
<speciesReference species="C00002Cyto"/>
<speciesReference species="C05345Cyto"/>
</listOfReactants>
<listOfProducts>
<speciesReference species="C00008Cyto"/>
<speciesReference species="C05378Cyto"/>
<speciesReference species="C00080Cyto" stoichiometry="2"/>
</listOfProducts>
<kineticLaw>
<math xmlns="http://www.w3.org/1998/Math/MathML">
<ci> FLUX_VALUE </ci>
</math>
<listOfParameters>
<parameter id="LOWER_BOUND" value="0" units="mmol_per_gDW_per_min"/>
<parameter id="UPPER_BOUND" value="1000" units="mmol_per_gDW_per_min"/>
<parameter id="OBJECTIVE_COEFFICIENT" value="0"/>
<parameter id="FLUX_VALUE" value="0.000" units="mmol_per_gDW_per_min"/>
</listOfParameters>
</kineticLaw>
</reaction>
<reaction id="Transporter1" name="Transporter1 Citrate carrier - Malate for citrate">
<listOfReactants>
<speciesReference species="C00158Cyto"/>
<speciesReference species="C00149MM"/>
</listOfReactants>
<listOfProducts>
<speciesReference species="C00158MM"/>
<speciesReference species="C00149Cyto"/>
</listOfProducts>
<kineticLaw>
<math xmlns="http://www.w3.org/1998/Math/MathML">
<ci> FLUX_VALUE </ci>
</math>
<listOfParameters>
<parameter id="LOWER_BOUND" value="-1000" units="mmol_per_gDW_per_min"/>
<parameter id="UPPER_BOUND" value="0" units="mmol_per_gDW_per_min"/>
<parameter id="OBJECTIVE_COEFFICIENT" value="0"/>
<parameter id="FLUX_VALUE" value="0.000" units="mmol_per_gDW_per_min"/>
</listOfParameters>
</kineticLaw>
</reaction>
<reaction id="Transporter2" name="Transporter2 Citrate carrier - Malate for isocitrate">
<listOfReactants>
<speciesReference species="C00311MM"/>
<speciesReference species="C00149Cyto"/>
</listOfReactants>
<listOfProducts>
<speciesReference species="C00311Cyto"/>
<speciesReference species="C00149MM"/>
</listOfProducts>
<kineticLaw>
<math xmlns="http://www.w3.org/1998/Math/MathML">
<ci> FLUX_VALUE </ci>
</math>
<listOfParameters>
<parameter id="LOWER_BOUND" value="0" units="mmol_per_gDW_per_min"/>
<parameter id="UPPER_BOUND" value="1000" units="mmol_per_gDW_per_min"/>
<parameter id="OBJECTIVE_COEFFICIENT" value="0"/>
<parameter id="FLUX_VALUE" value="0.000" units="mmol_per_gDW_per_min"/>
</listOfParameters>
</kineticLaw>
</reaction>
<reaction id="Transporter3" name="Transporter3 Citrate carrier - PEP for citrate">
<listOfReactants>
<speciesReference species="C00158MM"/>
<speciesReference species="C00074Cyto"/>
</listOfReactants>
<listOfProducts>
<speciesReference species="C00158Cyto"/>
<speciesReference species="C00074MM"/>
</listOfProducts>
<kineticLaw>
<math xmlns="http://www.w3.org/1998/Math/MathML">
<ci> FLUX_VALUE </ci>
</math>
<listOfParameters>
<parameter id="LOWER_BOUND" value="0" units="mmol_per_gDW_per_min"/>
<parameter id="UPPER_BOUND" value="1000" units="mmol_per_gDW_per_min"/>
<parameter id="OBJECTIVE_COEFFICIENT" value="0"/>
<parameter id="FLUX_VALUE" value="0.000" units="mmol_per_gDW_per_min"/>
</listOfParameters>
</kineticLaw>
</reaction>
<reaction id="Transporter4" name="Transporter4 Citrate carrier - PEP for isocitrate">
<listOfReactants>
<speciesReference species="C00311MM"/>
<speciesReference species="C00074Cyto"/>
</listOfReactants>
<listOfProducts>
<speciesReference species="C00311Cyto"/>
<speciesReference species="C00074MM"/>
</listOfProducts>
<kineticLaw>
<math xmlns="http://www.w3.org/1998/Math/MathML">
<ci> FLUX_VALUE </ci>
</math>
<listOfParameters>
<parameter id="LOWER_BOUND" value="0" units="mmol_per_gDW_per_min"/>
<parameter id="UPPER_BOUND" value="1000" units="mmol_per_gDW_per_min"/>
<parameter id="OBJECTIVE_COEFFICIENT" value="0"/>
<parameter id="FLUX_VALUE" value="0.000" units="mmol_per_gDW_per_min"/>
</listOfParameters>
</kineticLaw>
</reaction>
<reaction id="Transporter5" name="Transporter5 Citrate carrier - Citrate for Isocitrate">
<listOfReactants>
<speciesReference species="C00158MM"/>
<speciesReference species="C00311Cyto"/>
</listOfReactants>
<listOfProducts>
<speciesReference species="C00158Cyto"/>
<speciesReference species="C00311MM"/>
</listOfProducts>
<kineticLaw>
<math xmlns="http://www.w3.org/1998/Math/MathML">
<ci> FLUX_VALUE </ci>
</math>
<listOfParameters>
<parameter id="LOWER_BOUND" value="-1000" units="mmol_per_gDW_per_min"/>
<parameter id="UPPER_BOUND" value="1000" units="mmol_per_gDW_per_min"/>
<parameter id="OBJECTIVE_COEFFICIENT" value="0"/>
<parameter id="FLUX_VALUE" value="0.000" units="mmol_per_gDW_per_min"/>
</listOfParameters>
</kineticLaw>
</reaction>
<reaction id="Transporter6" name="Transporter6 Phosphate carrier - Phosphate and H+ together">
<listOfReactants>
<speciesReference species="C00009MM"/>
<speciesReference species="C00080MM"/>
</listOfReactants>
<listOfProducts>
<speciesReference species="C00009Cyto"/>
<speciesReference species="C00080Cyto"/>
</listOfProducts>
<kineticLaw>
<math xmlns="http://www.w3.org/1998/Math/MathML">
<ci> FLUX_VALUE </ci>
</math>
<listOfParameters>
<parameter id="LOWER_BOUND" value="-1000" units="mmol_per_gDW_per_min"/>
<parameter id="UPPER_BOUND" value="1000" units="mmol_per_gDW_per_min"/>
<parameter id="OBJECTIVE_COEFFICIENT" value="0"/>
<parameter id="FLUX_VALUE" value="0.000" units="mmol_per_gDW_per_min"/>
</listOfParameters>
</kineticLaw>
</reaction>
<reaction id="Transporter7" name="Transporter7 ADP/ATP carrier - ADP for ATP">
<listOfReactants>
<speciesReference species="C00008MM"/>
<speciesReference species="C00002Cyto"/>
</listOfReactants>
<listOfProducts>
<speciesReference species="C00008Cyto"/>
<speciesReference species="C00002MM"/>
<speciesReference species="C00080Cyto"/>
</listOfProducts>
<kineticLaw>
<math xmlns="http://www.w3.org/1998/Math/MathML">
<ci> FLUX_VALUE </ci>
</math>
<listOfParameters>
<parameter id="LOWER_BOUND" value="-1000" units="mmol_per_gDW_per_min"/>
<parameter id="UPPER_BOUND" value="1000" units="mmol_per_gDW_per_min"/>
<parameter id="OBJECTIVE_COEFFICIENT" value="0"/>
<parameter id="FLUX_VALUE" value="0.000" units="mmol_per_gDW_per_min"/>
</listOfParameters>
</kineticLaw>
</reaction>
<reaction id="Transporter8" name="Transporter8 UCP carrier - H+">
<listOfReactants>
<speciesReference species="C00080MM"/>
</listOfReactants>
<listOfProducts>
<speciesReference species="C00080Cyto"/>
</listOfProducts>
<kineticLaw>
<math xmlns="http://www.w3.org/1998/Math/MathML">
<ci> FLUX_VALUE </ci>
</math>
<listOfParameters>
<parameter id="LOWER_BOUND" value="-1000" units="mmol_per_gDW_per_min"/>
<parameter id="UPPER_BOUND" value="0" units="mmol_per_gDW_per_min"/>
<parameter id="OBJECTIVE_COEFFICIENT" value="0"/>
<parameter id="FLUX_VALUE" value="0.000" units="mmol_per_gDW_per_min"/>
</listOfParameters>
</kineticLaw>
</reaction>
<reaction id="Transporter9" name="Transporter9 Dicarboxylate carrier - Malate for phosphate">
<listOfReactants>
<speciesReference species="C00149MM"/>
<speciesReference species="C00009Cyto"/>
</listOfReactants>
<listOfProducts>
<speciesReference species="C00149Cyto"/>
<speciesReference species="C00009MM"/>
</listOfProducts>
<kineticLaw>
<math xmlns="http://www.w3.org/1998/Math/MathML">
<ci> FLUX_VALUE </ci>
</math>
<listOfParameters>
<parameter id="LOWER_BOUND" value="0" units="mmol_per_gDW_per_min"/>
<parameter id="UPPER_BOUND" value="1000" units="mmol_per_gDW_per_min"/>
<parameter id="OBJECTIVE_COEFFICIENT" value="0"/>
<parameter id="FLUX_VALUE" value="0.000" units="mmol_per_gDW_per_min"/>
</listOfParameters>
</kineticLaw>
</reaction>
<reaction id="Transporter10" name="Transporter10 Dicarboxylate carrier - Succinate for phosphate">
<listOfReactants>
<speciesReference species="C00042MM"/>
<speciesReference species="C00009Cyto"/>
</listOfReactants>
<listOfProducts>
<speciesReference species="C00042Cyto"/>
<speciesReference species="C00009MM"/>
</listOfProducts>
<kineticLaw>
<math xmlns="http://www.w3.org/1998/Math/MathML">
<ci> FLUX_VALUE </ci>
</math>
<listOfParameters>
<parameter id="LOWER_BOUND" value="-1000" units="mmol_per_gDW_per_min"/>
<parameter id="UPPER_BOUND" value="1000" units="mmol_per_gDW_per_min"/>
<parameter id="OBJECTIVE_COEFFICIENT" value="0"/>
<parameter id="FLUX_VALUE" value="0.000" units="mmol_per_gDW_per_min"/>
</listOfParameters>
</kineticLaw>
</reaction>
<reaction id="Transporter11" name="Transporter11 Dicarboxylate carrier - Malate for sulphite">
<listOfReactants>
<speciesReference species="C00149MM"/>
<speciesReference species="C00094Cyto"/>
</listOfReactants>
<listOfProducts>
<speciesReference species="C00149Cyto"/>
<speciesReference species="C00094MM"/>
</listOfProducts>
<kineticLaw>
<math xmlns="http://www.w3.org/1998/Math/MathML">
<ci> FLUX_VALUE </ci>
</math>
<listOfParameters>
<parameter id="LOWER_BOUND" value="0" units="mmol_per_gDW_per_min"/>
<parameter id="UPPER_BOUND" value="1000" units="mmol_per_gDW_per_min"/>
<parameter id="OBJECTIVE_COEFFICIENT" value="0"/>
<parameter id="FLUX_VALUE" value="0.000" units="mmol_per_gDW_per_min"/>
</listOfParameters>
</kineticLaw>
</reaction>
<reaction id="Transporter12" name="Transporter12 Dicarboxylate carrier - Malate for sulfate">
<listOfReactants>
<speciesReference species="C00149MM"/>
<speciesReference species="C00059Cyto"/>
</listOfReactants>
<listOfProducts>
<speciesReference species="C00149Cyto"/>
<speciesReference species="C00059MM"/>
</listOfProducts>
<kineticLaw>
<math xmlns="http://www.w3.org/1998/Math/MathML">
<ci> FLUX_VALUE </ci>
</math>
<listOfParameters>
<parameter id="LOWER_BOUND" value="0" units="mmol_per_gDW_per_min"/>
<parameter id="UPPER_BOUND" value="1000" units="mmol_per_gDW_per_min"/>
<parameter id="OBJECTIVE_COEFFICIENT" value="0"/>
<parameter id="FLUX_VALUE" value="0.000" units="mmol_per_gDW_per_min"/>
</listOfParameters>
</kineticLaw>
</reaction>
<reaction id="Transporter13" name="Transporter13 Dicarboxylate carrier - Malate for thiosulfate">
<listOfReactants>
<speciesReference species="C00149MM"/>
<speciesReference species="C00320Cyto"/>
</listOfReactants>
<listOfProducts>
<speciesReference species="C00149Cyto"/>
<speciesReference species="C00320MM"/>
</listOfProducts>
<kineticLaw>
<math xmlns="http://www.w3.org/1998/Math/MathML">
<ci> FLUX_VALUE </ci>
</math>
<listOfParameters>
<parameter id="LOWER_BOUND" value="0" units="mmol_per_gDW_per_min"/>
<parameter id="UPPER_BOUND" value="1000" units="mmol_per_gDW_per_min"/>
<parameter id="OBJECTIVE_COEFFICIENT" value="0"/>
<parameter id="FLUX_VALUE" value="0.000" units="mmol_per_gDW_per_min"/>
</listOfParameters>
</kineticLaw>
</reaction>
<reaction id="Transporter14" name="Transporter14 Dicarboxylate carrier - Succinate for sulphite">
<listOfReactants>
<speciesReference species="C00042MM"/>
<speciesReference species="C00094Cyto"/>
</listOfReactants>
<listOfProducts>
<speciesReference species="C00042Cyto"/>
<speciesReference species="C00094MM"/>
</listOfProducts>
<kineticLaw>
<math xmlns="http://www.w3.org/1998/Math/MathML">
<ci> FLUX_VALUE </ci>
</math>
<listOfParameters>
<parameter id="LOWER_BOUND" value="-1000" units="mmol_per_gDW_per_min"/>
<parameter id="UPPER_BOUND" value="0" units="mmol_per_gDW_per_min"/>
<parameter id="OBJECTIVE_COEFFICIENT" value="0"/>
<parameter id="FLUX_VALUE" value="0.000" units="mmol_per_gDW_per_min"/>
</listOfParameters>
</kineticLaw>
</reaction>
<reaction id="Transporter15" name="Transporter15 Dicarboxylate carrier - Succinate for sulfate">
<listOfReactants>
<speciesReference species="C00042MM"/>
<speciesReference species="C00059Cyto"/>
</listOfReactants>
<listOfProducts>
<speciesReference species="C00042Cyto"/>
<speciesReference species="C00059MM"/>
</listOfProducts>
<kineticLaw>
<math xmlns="http://www.w3.org/1998/Math/MathML">
<ci> FLUX_VALUE </ci>
</math>
<listOfParameters>
<parameter id="LOWER_BOUND" value="-1000" units="mmol_per_gDW_per_min"/>
<parameter id="UPPER_BOUND" value="0" units="mmol_per_gDW_per_min"/>
<parameter id="OBJECTIVE_COEFFICIENT" value="0"/>
<parameter id="FLUX_VALUE" value="0.000" units="mmol_per_gDW_per_min"/>
</listOfParameters>
</kineticLaw>
</reaction>
<reaction id="Transporter16" name="Transporter16 Dicarboxylate carrier - Succinate for thiosulfate">
<listOfReactants>
<speciesReference species="C00042MM"/>
<speciesReference species="C00320Cyto"/>
</listOfReactants>
<listOfProducts>
<speciesReference species="C00042Cyto"/>
<speciesReference species="C00320MM"/>
</listOfProducts>
<kineticLaw>
<math xmlns="http://www.w3.org/1998/Math/MathML">
<ci> FLUX_VALUE </ci>
</math>
<listOfParameters>
<parameter id="LOWER_BOUND" value="-1000" units="mmol_per_gDW_per_min"/>
<parameter id="UPPER_BOUND" value="0" units="mmol_per_gDW_per_min"/>
<parameter id="OBJECTIVE_COEFFICIENT" value="0"/>
<parameter id="FLUX_VALUE" value="0.000" units="mmol_per_gDW_per_min"/>
</listOfParameters>
</kineticLaw>
</reaction>
<reaction id="Transporter17" name="Transporter17 Oxoglutarate carrier - Oxoglutarate for malate">
<listOfReactants>
<speciesReference species="C00026Cyto"/>
<speciesReference species="C00149MM"/>
</listOfReactants>
<listOfProducts>
<speciesReference species="C00026MM"/>
<speciesReference species="C00149Cyto"/>
</listOfProducts>
<kineticLaw>
<math xmlns="http://www.w3.org/1998/Math/MathML">
<ci> FLUX_VALUE </ci>
</math>
<listOfParameters>
<parameter id="LOWER_BOUND" value="-1000" units="mmol_per_gDW_per_min"/>
<parameter id="UPPER_BOUND" value="0" units="mmol_per_gDW_per_min"/>
<parameter id="OBJECTIVE_COEFFICIENT" value="0"/>
<parameter id="FLUX_VALUE" value="0.000" units="mmol_per_gDW_per_min"/>
</listOfParameters>
</kineticLaw>
</reaction>
<reaction id="Transporter18" name="Transporter18 Aspartate/glutamate carrier - Glutamate and H+ for aspartate">
<listOfReactants>
<speciesReference species="C00049MM"/>
<speciesReference species="C00025Cyto"/>
<speciesReference species="C00080Cyto"/>
</listOfReactants>
<listOfProducts>
<speciesReference species="C00049Cyto"/>
<speciesReference species="C00025MM"/>
<speciesReference species="C00080MM"/>
</listOfProducts>
<kineticLaw>
<math xmlns="http://www.w3.org/1998/Math/MathML">
<ci> FLUX_VALUE </ci>
</math>
<listOfParameters>
<parameter id="LOWER_BOUND" value="-1000" units="mmol_per_gDW_per_min"/>
<parameter id="UPPER_BOUND" value="1000" units="mmol_per_gDW_per_min"/>
<parameter id="OBJECTIVE_COEFFICIENT" value="0"/>
<parameter id="FLUX_VALUE" value="0.000" units="mmol_per_gDW_per_min"/>
</listOfParameters>
</kineticLaw>
</reaction>
<reaction id="Transporter19" name="Transporter19 Ornithine carrier - Ornithine for citrulline and H+">
<listOfReactants>
<speciesReference species="C00077MM"/>
<speciesReference species="C00327Cyto"/>
<speciesReference species="C00080Cyto"/>
</listOfReactants>
<listOfProducts>
<speciesReference species="C00077Cyto"/>
<speciesReference species="C00327MM"/>
<speciesReference species="C00080MM"/>
</listOfProducts>
<kineticLaw>
<math xmlns="http://www.w3.org/1998/Math/MathML">
<ci> FLUX_VALUE </ci>
</math>
<listOfParameters>
<parameter id="LOWER_BOUND" value="-1000" units="mmol_per_gDW_per_min"/>
<parameter id="UPPER_BOUND" value="1000" units="mmol_per_gDW_per_min"/>
<parameter id="OBJECTIVE_COEFFICIENT" value="0"/>
<parameter id="FLUX_VALUE" value="0.000" units="mmol_per_gDW_per_min"/>
</listOfParameters>
</kineticLaw>
</reaction>
<reaction id="Transporter20" name="Transporter20 Ornithine carrier - Lysine for citrulline and H+">
<listOfReactants>
<speciesReference species="C00047MM"/>
<speciesReference species="C00327Cyto"/>
<speciesReference species="C00080Cyto"/>
</listOfReactants>
<listOfProducts>
<speciesReference species="C00047Cyto"/>
<speciesReference species="C00327MM"/>
<speciesReference species="C00080MM"/>
</listOfProducts>
<kineticLaw>
<math xmlns="http://www.w3.org/1998/Math/MathML">
<ci> FLUX_VALUE </ci>
</math>
<listOfParameters>
<parameter id="LOWER_BOUND" value="-1000" units="mmol_per_gDW_per_min"/>
<parameter id="UPPER_BOUND" value="0" units="mmol_per_gDW_per_min"/>
<parameter id="OBJECTIVE_COEFFICIENT" value="0"/>
<parameter id="FLUX_VALUE" value="0.000" units="mmol_per_gDW_per_min"/>
</listOfParameters>
</kineticLaw>
</reaction>
<reaction id="Transporter21" name="Transporter21 Ornithine carrier - Arginine for citrulline and H+">
<listOfReactants>
<speciesReference species="C00062MM"/>
<speciesReference species="C00327Cyto"/>
<speciesReference species="C00080Cyto"/>
</listOfReactants>
<listOfProducts>
<speciesReference species="C00062Cyto"/>
<speciesReference species="C00327MM"/>
<speciesReference species="C00080MM"/>
</listOfProducts>
<kineticLaw>
<math xmlns="http://www.w3.org/1998/Math/MathML">
<ci> FLUX_VALUE </ci>
</math>
<listOfParameters>
<parameter id="LOWER_BOUND" value="-1000" units="mmol_per_gDW_per_min"/>
<parameter id="UPPER_BOUND" value="0" units="mmol_per_gDW_per_min"/>
<parameter id="OBJECTIVE_COEFFICIENT" value="0"/>
<parameter id="FLUX_VALUE" value="0.000" units="mmol_per_gDW_per_min"/>
</listOfParameters>
</kineticLaw>
</reaction>
<reaction id="Transporter22" name="Transporter22 Ornithine carrier - Ornithine for lysine and H+">
<listOfReactants>
<speciesReference species="C00077MM"/>
<speciesReference species="C00047Cyto"/>
<speciesReference species="C00080Cyto"/>
</listOfReactants>
<listOfProducts>
<speciesReference species="C00077Cyto"/>
<speciesReference species="C00047MM"/>
<speciesReference species="C00080MM"/>
</listOfProducts>
<kineticLaw>
<math xmlns="http://www.w3.org/1998/Math/MathML">
<ci> FLUX_VALUE </ci>
</math>
<listOfParameters>
<parameter id="LOWER_BOUND" value="0" units="mmol_per_gDW_per_min"/>
<parameter id="UPPER_BOUND" value="1000" units="mmol_per_gDW_per_min"/>
<parameter id="OBJECTIVE_COEFFICIENT" value="0"/>
<parameter id="FLUX_VALUE" value="0.000" units="mmol_per_gDW_per_min"/>
</listOfParameters>
</kineticLaw>
</reaction>
<reaction id="Transporter23" name="Transporter23 Ornithine carrier - Ornithine for arginine and H+">
<listOfReactants>
<speciesReference species="C00077MM"/>
<speciesReference species="C00062Cyto"/>
<speciesReference species="C00080Cyto"/>
</listOfReactants>
<listOfProducts>
<speciesReference species="C00077Cyto"/>
<speciesReference species="C00062MM"/>
<speciesReference species="C00080MM"/>
</listOfProducts>
<kineticLaw>
<math xmlns="http://www.w3.org/1998/Math/MathML">
<ci> FLUX_VALUE </ci>
</math>
<listOfParameters>
<parameter id="LOWER_BOUND" value="0" units="mmol_per_gDW_per_min"/>
<parameter id="UPPER_BOUND" value="1000" units="mmol_per_gDW_per_min"/>
<parameter id="OBJECTIVE_COEFFICIENT" value="0"/>
<parameter id="FLUX_VALUE" value="0.000" units="mmol_per_gDW_per_min"/>
</listOfParameters>
</kineticLaw>
</reaction>
<reaction id="Transporter24" name="Transporter24 Ornithine carrier - Lysine for arginine and H+">
<listOfReactants>
<speciesReference species="C00047MM"/>
<speciesReference species="C00062Cyto"/>
<speciesReference species="C00080Cyto"/>
</listOfReactants>
<listOfProducts>
<speciesReference species="C00047Cyto"/>
<speciesReference species="C00062MM"/>
<speciesReference species="C00080MM"/>
</listOfProducts>
<kineticLaw>
<math xmlns="http://www.w3.org/1998/Math/MathML">
<ci> FLUX_VALUE </ci>
</math>
<listOfParameters>
<parameter id="LOWER_BOUND" value="-1000" units="mmol_per_gDW_per_min"/>
<parameter id="UPPER_BOUND" value="1000" units="mmol_per_gDW_per_min"/>
<parameter id="OBJECTIVE_COEFFICIENT" value="0"/>
<parameter id="FLUX_VALUE" value="0.000" units="mmol_per_gDW_per_min"/>
</listOfParameters>
</kineticLaw>
</reaction>
<reaction id="Transporter25" name="Transporter25 Ornithine carrier - L-Lysine for H+">
<listOfReactants>
<speciesReference species="C00047MM"/>
<speciesReference species="C00080Cyto"/>
</listOfReactants>
<listOfProducts>
<speciesReference species="C00047Cyto"/>
<speciesReference species="C00080MM"/>
</listOfProducts>
<kineticLaw>
<math xmlns="http://www.w3.org/1998/Math/MathML">
<ci> FLUX_VALUE </ci>
</math>
<listOfParameters>
<parameter id="LOWER_BOUND" value="-1000" units="mmol_per_gDW_per_min"/>
<parameter id="UPPER_BOUND" value="0" units="mmol_per_gDW_per_min"/>
<parameter id="OBJECTIVE_COEFFICIENT" value="0"/>
<parameter id="FLUX_VALUE" value="0.000" units="mmol_per_gDW_per_min"/>
</listOfParameters>
</kineticLaw>
</reaction>
<reaction id="Transporter26" name="Transporter26 Ornithine carrier - L-Ornithine for H+">
<listOfReactants>
<speciesReference species="C00077MM"/>
<speciesReference species="C00080Cyto"/>
</listOfReactants>
<listOfProducts>
<speciesReference species="C00077Cyto"/>
<speciesReference species="C00080MM"/>
</listOfProducts>
<kineticLaw>
<math xmlns="http://www.w3.org/1998/Math/MathML">
<ci> FLUX_VALUE </ci>
</math>
<listOfParameters>
<parameter id="LOWER_BOUND" value="-1000" units="mmol_per_gDW_per_min"/>
<parameter id="UPPER_BOUND" value="1000" units="mmol_per_gDW_per_min"/>
<parameter id="OBJECTIVE_COEFFICIENT" value="0"/>
<parameter id="FLUX_VALUE" value="0.000" units="mmol_per_gDW_per_min"/>
</listOfParameters>
</kineticLaw>
</reaction>
<reaction id="Transporter27" name="Transporter27 Ornithine carrier - L-Arginine for H+">
<listOfReactants>
<speciesReference species="C00062MM"/>
<speciesReference species="C00080Cyto"/>
</listOfReactants>
<listOfProducts>
<speciesReference species="C00062Cyto"/>
<speciesReference species="C00080MM"/>
</listOfProducts>
<kineticLaw>
<math xmlns="http://www.w3.org/1998/Math/MathML">
<ci> FLUX_VALUE </ci>
</math>
<listOfParameters>
<parameter id="LOWER_BOUND" value="-1000" units="mmol_per_gDW_per_min"/>
<parameter id="UPPER_BOUND" value="0" units="mmol_per_gDW_per_min"/>
<parameter id="OBJECTIVE_COEFFICIENT" value="0"/>
<parameter id="FLUX_VALUE" value="0.000" units="mmol_per_gDW_per_min"/>
</listOfParameters>
</kineticLaw>
</reaction>
<reaction id="Transporter28" name="Transporter28 Ornithine carrier - L-Citrulline for H+">
<listOfReactants>
<speciesReference species="C00327MM"/>
<speciesReference species="C00080Cyto"/>
</listOfReactants>
<listOfProducts>
<speciesReference species="C00327Cyto"/>
<speciesReference species="C00080MM"/>
</listOfProducts>
<kineticLaw>
<math xmlns="http://www.w3.org/1998/Math/MathML">
<ci> FLUX_VALUE </ci>
</math>
<listOfParameters>
<parameter id="LOWER_BOUND" value="0" units="mmol_per_gDW_per_min"/>
<parameter id="UPPER_BOUND" value="1000" units="mmol_per_gDW_per_min"/>
<parameter id="OBJECTIVE_COEFFICIENT" value="0"/>
<parameter id="FLUX_VALUE" value="0.000" units="mmol_per_gDW_per_min"/>
</listOfParameters>
</kineticLaw>
</reaction>
<reaction id="Transporter29" name="Transporter29 Graves disease carrier - CoA">
<listOfReactants>
<speciesReference species="C00010MM"/>
</listOfReactants>
<listOfProducts>
<speciesReference species="C00010Cyto"/>
</listOfProducts>
<kineticLaw>
<math xmlns="http://www.w3.org/1998/Math/MathML">
<ci> FLUX_VALUE </ci>
</math>
<listOfParameters>
<parameter id="LOWER_BOUND" value="-1000" units="mmol_per_gDW_per_min"/>
<parameter id="UPPER_BOUND" value="0" units="mmol_per_gDW_per_min"/>
<parameter id="OBJECTIVE_COEFFICIENT" value="0"/>
<parameter id="FLUX_VALUE" value="0.000" units="mmol_per_gDW_per_min"/>
</listOfParameters>
</kineticLaw>
</reaction>
<reaction id="Transporter30" name="Transporter30 Glutamate carrier - Glutamate and H+">
<listOfReactants>
<speciesReference species="C00025MM"/>
<speciesReference species="C00080MM"/>
</listOfReactants>
<listOfProducts>
<speciesReference species="C00025Cyto"/>
<speciesReference species="C00080Cyto"/>
</listOfProducts>
<kineticLaw>
<math xmlns="http://www.w3.org/1998/Math/MathML">
<ci> FLUX_VALUE </ci>
</math>
<listOfParameters>
<parameter id="LOWER_BOUND" value="-1000" units="mmol_per_gDW_per_min"/>
<parameter id="UPPER_BOUND" value="0" units="mmol_per_gDW_per_min"/>
<parameter id="OBJECTIVE_COEFFICIENT" value="0"/>
<parameter id="FLUX_VALUE" value="0.000" units="mmol_per_gDW_per_min"/>
</listOfParameters>
</kineticLaw>
</reaction>
<reaction id="Transporter31" name="Transporter31 deoxynucleotide carrier - dATP for ATP">
<listOfReactants>
<speciesReference species="C00131MM"/>
</listOfReactants>
<listOfProducts>
<speciesReference species="C00131Cyto"/>
</listOfProducts>
<kineticLaw>
<math xmlns="http://www.w3.org/1998/Math/MathML">
<ci> FLUX_VALUE </ci>
</math>
<listOfParameters>
<parameter id="LOWER_BOUND" value="-1000" units="mmol_per_gDW_per_min"/>
<parameter id="UPPER_BOUND" value="0" units="mmol_per_gDW_per_min"/>
<parameter id="OBJECTIVE_COEFFICIENT" value="0"/>
<parameter id="FLUX_VALUE" value="0.000" units="mmol_per_gDW_per_min"/>
</listOfParameters>
</kineticLaw>
</reaction>
<reaction id="Transporter32" name="Transporter32 deoxynucleotide carrier - dGTP for ATP">
<listOfReactants>
<speciesReference species="C00286MM"/>
</listOfReactants>
<listOfProducts>
<speciesReference species="C00286Cyto"/>
</listOfProducts>
<kineticLaw>
<math xmlns="http://www.w3.org/1998/Math/MathML">
<ci> FLUX_VALUE </ci>
</math>
<listOfParameters>
<parameter id="LOWER_BOUND" value="-1000" units="mmol_per_gDW_per_min"/>
<parameter id="UPPER_BOUND" value="0" units="mmol_per_gDW_per_min"/>
<parameter id="OBJECTIVE_COEFFICIENT" value="0"/>
<parameter id="FLUX_VALUE" value="0.000" units="mmol_per_gDW_per_min"/>
</listOfParameters>
</kineticLaw>
</reaction>
<reaction id="Transporter33" name="Transporter33 deoxynucleotide carrier - dCTP for ATP">
<listOfReactants>
<speciesReference species="C00458MM"/>
</listOfReactants>
<listOfProducts>
<speciesReference species="C00458Cyto"/>
</listOfProducts>
<kineticLaw>
<math xmlns="http://www.w3.org/1998/Math/MathML">
<ci> FLUX_VALUE </ci>
</math>
<listOfParameters>
<parameter id="LOWER_BOUND" value="-1000" units="mmol_per_gDW_per_min"/>
<parameter id="UPPER_BOUND" value="0" units="mmol_per_gDW_per_min"/>
<parameter id="OBJECTIVE_COEFFICIENT" value="0"/>
<parameter id="FLUX_VALUE" value="0.000" units="mmol_per_gDW_per_min"/>
</listOfParameters>
</kineticLaw>
</reaction>
<reaction id="Transporter34" name="Transporter34 deoxynucleotide carrier - dTTP for ATP">
<listOfReactants>
<speciesReference species="C00459MM"/>
</listOfReactants>
<listOfProducts>
<speciesReference species="C00459Cyto"/>
</listOfProducts>
<kineticLaw>
<math xmlns="http://www.w3.org/1998/Math/MathML">
<ci> FLUX_VALUE </ci>
</math>
<listOfParameters>
<parameter id="LOWER_BOUND" value="-1000" units="mmol_per_gDW_per_min"/>
<parameter id="UPPER_BOUND" value="0" units="mmol_per_gDW_per_min"/>
<parameter id="OBJECTIVE_COEFFICIENT" value="0"/>
<parameter id="FLUX_VALUE" value="0.000" units="mmol_per_gDW_per_min"/>
</listOfParameters>
</kineticLaw>
</reaction>
<reaction id="Transporter35" name="Transporter35 deoxynucleotide carrier - dADP for ATP">
<listOfReactants>
<speciesReference species="C00206MM"/>
</listOfReactants>
<listOfProducts>
<speciesReference species="C00206Cyto"/>
</listOfProducts>
<kineticLaw>
<math xmlns="http://www.w3.org/1998/Math/MathML">
<ci> FLUX_VALUE </ci>
</math>
<listOfParameters>
<parameter id="LOWER_BOUND" value="-1000" units="mmol_per_gDW_per_min"/>
<parameter id="UPPER_BOUND" value="0" units="mmol_per_gDW_per_min"/>
<parameter id="OBJECTIVE_COEFFICIENT" value="0"/>
<parameter id="FLUX_VALUE" value="0.000" units="mmol_per_gDW_per_min"/>
</listOfParameters>
</kineticLaw>
</reaction>
<reaction id="Transporter36" name="Transporter36 deoxynucleotide carrier - dGDP for ATP">
<listOfReactants>
<speciesReference species="C00361MM"/>
</listOfReactants>
<listOfProducts>
<speciesReference species="C00361Cyto"/>
</listOfProducts>
<kineticLaw>
<math xmlns="http://www.w3.org/1998/Math/MathML">
<ci> FLUX_VALUE </ci>
</math>
<listOfParameters>
<parameter id="LOWER_BOUND" value="-1000" units="mmol_per_gDW_per_min"/>
<parameter id="UPPER_BOUND" value="0" units="mmol_per_gDW_per_min"/>
<parameter id="OBJECTIVE_COEFFICIENT" value="0"/>
<parameter id="FLUX_VALUE" value="0.000" units="mmol_per_gDW_per_min"/>
</listOfParameters>
</kineticLaw>
</reaction>
<reaction id="Transporter37" name="Transporter37 deoxynucleotide carrier - dCDP for ATP">
<listOfReactants>
<speciesReference species="C00705MM"/>
</listOfReactants>
<listOfProducts>
<speciesReference species="C00705Cyto"/>
</listOfProducts>
<kineticLaw>
<math xmlns="http://www.w3.org/1998/Math/MathML">
<ci> FLUX_VALUE </ci>
</math>
<listOfParameters>
<parameter id="LOWER_BOUND" value="-1000" units="mmol_per_gDW_per_min"/>
<parameter id="UPPER_BOUND" value="0" units="mmol_per_gDW_per_min"/>
<parameter id="OBJECTIVE_COEFFICIENT" value="0"/>
<parameter id="FLUX_VALUE" value="0.000" units="mmol_per_gDW_per_min"/>
</listOfParameters>
</kineticLaw>
</reaction>
<reaction id="Transporter38" name="Transporter38 deoxynucleotide carrier - dTDP for ATP">
<listOfReactants>
<speciesReference species="C00363MM"/>
</listOfReactants>
<listOfProducts>
<speciesReference species="C00363Cyto"/>
</listOfProducts>
<kineticLaw>
<math xmlns="http://www.w3.org/1998/Math/MathML">
<ci> FLUX_VALUE </ci>
</math>
<listOfParameters>
<parameter id="LOWER_BOUND" value="-1000" units="mmol_per_gDW_per_min"/>
<parameter id="UPPER_BOUND" value="0" units="mmol_per_gDW_per_min"/>
<parameter id="OBJECTIVE_COEFFICIENT" value="0"/>
<parameter id="FLUX_VALUE" value="0.000" units="mmol_per_gDW_per_min"/>
</listOfParameters>
</kineticLaw>
</reaction>
<reaction id="Transporter39" name="Transporter39 deoxynucleotide carrier - ADP for ATP">
<listOfReactants>
<speciesReference species="C00008MM"/>
</listOfReactants>
<listOfProducts>
<speciesReference species="C00008Cyto"/>
</listOfProducts>
<kineticLaw>
<math xmlns="http://www.w3.org/1998/Math/MathML">
<ci> FLUX_VALUE </ci>
</math>
<listOfParameters>
<parameter id="LOWER_BOUND" value="-1000" units="mmol_per_gDW_per_min"/>
<parameter id="UPPER_BOUND" value="0" units="mmol_per_gDW_per_min"/>
<parameter id="OBJECTIVE_COEFFICIENT" value="0"/>
<parameter id="FLUX_VALUE" value="0.000" units="mmol_per_gDW_per_min"/>
</listOfParameters>
</kineticLaw>
</reaction>
<reaction id="Transporter40" name="Transporter40 deoxynucleotide carrier - GDP for ATP">
<listOfReactants>
<speciesReference species="C00035MM"/>
</listOfReactants>
<listOfProducts>
<speciesReference species="C00035Cyto"/>
</listOfProducts>
<kineticLaw>
<math xmlns="http://www.w3.org/1998/Math/MathML">
<ci> FLUX_VALUE </ci>
</math>
<listOfParameters>
<parameter id="LOWER_BOUND" value="-1000" units="mmol_per_gDW_per_min"/>
<parameter id="UPPER_BOUND" value="0" units="mmol_per_gDW_per_min"/>
<parameter id="OBJECTIVE_COEFFICIENT" value="0"/>
<parameter id="FLUX_VALUE" value="0.000" units="mmol_per_gDW_per_min"/>
</listOfParameters>
</kineticLaw>
</reaction>
<reaction id="Transporter41" name="Transporter41 deoxynucleotide carrier - UDP for ATP">
<listOfReactants>
<speciesReference species="C00015MM"/>
</listOfReactants>
<listOfProducts>
<speciesReference species="C00015Cyto"/>
</listOfProducts>
<kineticLaw>
<math xmlns="http://www.w3.org/1998/Math/MathML">
<ci> FLUX_VALUE </ci>
</math>
<listOfParameters>
<parameter id="LOWER_BOUND" value="-1000" units="mmol_per_gDW_per_min"/>
<parameter id="UPPER_BOUND" value="0" units="mmol_per_gDW_per_min"/>
<parameter id="OBJECTIVE_COEFFICIENT" value="0"/>
<parameter id="FLUX_VALUE" value="0.000" units="mmol_per_gDW_per_min"/>
</listOfParameters>
</kineticLaw>
</reaction>
<reaction id="Transporter42" name="Transporter42 deoxynucleotide carrier - CDP for ATP">
<listOfReactants>
<speciesReference species="C00112MM"/>
</listOfReactants>
<listOfProducts>
<speciesReference species="C00112Cyto"/>
</listOfProducts>
<kineticLaw>
<math xmlns="http://www.w3.org/1998/Math/MathML">
<ci> FLUX_VALUE </ci>
</math>
<listOfParameters>
<parameter id="LOWER_BOUND" value="-1000" units="mmol_per_gDW_per_min"/>
<parameter id="UPPER_BOUND" value="0" units="mmol_per_gDW_per_min"/>
<parameter id="OBJECTIVE_COEFFICIENT" value="0"/>
<parameter id="FLUX_VALUE" value="0.000" units="mmol_per_gDW_per_min"/>
</listOfParameters>
</kineticLaw>
</reaction>
<reaction id="Transporter43" name="Transporter43 Slc25a19 carrier - ThPP">
<listOfReactants>
<speciesReference species="C00068MM"/>
</listOfReactants>
<listOfProducts>
<speciesReference species="C00068Cyto"/>
</listOfProducts>
<kineticLaw>
<math xmlns="http://www.w3.org/1998/Math/MathML">
<ci> FLUX_VALUE </ci>
</math>
<listOfParameters>
<parameter id="LOWER_BOUND" value="-1000" units="mmol_per_gDW_per_min"/>
<parameter id="UPPER_BOUND" value="0" units="mmol_per_gDW_per_min"/>
<parameter id="OBJECTIVE_COEFFICIENT" value="0"/>
<parameter id="FLUX_VALUE" value="0.000" units="mmol_per_gDW_per_min"/>
</listOfParameters>
</kineticLaw>
</reaction>
<reaction id="Transporter44" name="Transporter44 carnitine carrier - Carnitine out, palmitoyl/acyl carnitine in ">
<listOfReactants>
<speciesReference species="C00318MM"/>
<speciesReference species="C02990Cyto"/>
</listOfReactants>
<listOfProducts>
<speciesReference species="C00318Cyto"/>
<speciesReference species="C02990MM"/>
</listOfProducts>
<kineticLaw>
<math xmlns="http://www.w3.org/1998/Math/MathML">
<ci> FLUX_VALUE </ci>
</math>
<listOfParameters>
<parameter id="LOWER_BOUND" value="0" units="mmol_per_gDW_per_min"/>
<parameter id="UPPER_BOUND" value="1000" units="mmol_per_gDW_per_min"/>
<parameter id="OBJECTIVE_COEFFICIENT" value="0"/>
<parameter id="FLUX_VALUE" value="0.000" units="mmol_per_gDW_per_min"/>
</listOfParameters>
</kineticLaw>
</reaction>
<reaction id="Transporter45" name="Transporter45 carnitine carrier - Carnitine out">
<listOfReactants>
<speciesReference species="C00318MM"/>
</listOfReactants>
<listOfProducts>
<speciesReference species="C00318Cyto"/>
</listOfProducts>
<kineticLaw>
<math xmlns="http://www.w3.org/1998/Math/MathML">
<ci> FLUX_VALUE </ci>
</math>
<listOfParameters>
<parameter id="LOWER_BOUND" value="0" units="mmol_per_gDW_per_min"/>
<parameter id="UPPER_BOUND" value="1000" units="mmol_per_gDW_per_min"/>
<parameter id="OBJECTIVE_COEFFICIENT" value="0"/>
<parameter id="FLUX_VALUE" value="0.000" units="mmol_per_gDW_per_min"/>
</listOfParameters>
</kineticLaw>
</reaction>
<reaction id="Transporter46" name="Transporter46 oxodicarboxylate carrier - Oxoadipate for oxoglutarate">
<listOfReactants>
<speciesReference species="C00322MM"/>
<speciesReference species="C00026Cyto"/>
</listOfReactants>
<listOfProducts>
<speciesReference species="C00322Cyto"/>
<speciesReference species="C00026MM"/>
</listOfProducts>
<kineticLaw>
<math xmlns="http://www.w3.org/1998/Math/MathML">
<ci> FLUX_VALUE </ci>
</math>
<listOfParameters>
<parameter id="LOWER_BOUND" value="-1000" units="mmol_per_gDW_per_min"/>
<parameter id="UPPER_BOUND" value="0" units="mmol_per_gDW_per_min"/>
<parameter id="OBJECTIVE_COEFFICIENT" value="0"/>
<parameter id="FLUX_VALUE" value="0.000" units="mmol_per_gDW_per_min"/>
</listOfParameters>
</kineticLaw>
</reaction>
<reaction id="Transporter47" name="Transporter47 oxodicarboxylate carrier - 2-aminoadipate for oxoglutarate">
<listOfReactants>
<speciesReference species="C00956MM"/>
<speciesReference species="C00026Cyto"/>
</listOfReactants>
<listOfProducts>
<speciesReference species="C00956Cyto"/>
<speciesReference species="C00026MM"/>
</listOfProducts>
<kineticLaw>
<math xmlns="http://www.w3.org/1998/Math/MathML">
<ci> FLUX_VALUE </ci>
</math>
<listOfParameters>
<parameter id="LOWER_BOUND" value="-1000" units="mmol_per_gDW_per_min"/>
<parameter id="UPPER_BOUND" value="0" units="mmol_per_gDW_per_min"/>
<parameter id="OBJECTIVE_COEFFICIENT" value="0"/>
<parameter id="FLUX_VALUE" value="0.000" units="mmol_per_gDW_per_min"/>
</listOfParameters>
</kineticLaw>
</reaction>
<reaction id="Transporter48" name="Transporter48 oxodicarboxylate carrier - citrate for oxoglutarate">
<listOfReactants>
<speciesReference species="C00158MM"/>
<speciesReference species="C00026Cyto"/>
</listOfReactants>
<listOfProducts>
<speciesReference species="C00158Cyto"/>
<speciesReference species="C00026MM"/>
</listOfProducts>
<kineticLaw>
<math xmlns="http://www.w3.org/1998/Math/MathML">
<ci> FLUX_VALUE </ci>
</math>
<listOfParameters>
<parameter id="LOWER_BOUND" value="-1000" units="mmol_per_gDW_per_min"/>
<parameter id="UPPER_BOUND" value="0" units="mmol_per_gDW_per_min"/>
<parameter id="OBJECTIVE_COEFFICIENT" value="0"/>
<parameter id="FLUX_VALUE" value="0.000" units="mmol_per_gDW_per_min"/>
</listOfParameters>
</kineticLaw>
</reaction>
<reaction id="Transporter49" name="Transporter49 oxodicarboxylate carrier - oxaloacetate for oxoglutarate">
<listOfReactants>
<speciesReference species="C00036MM"/>
<speciesReference species="C00026Cyto"/>
</listOfReactants>
<listOfProducts>
<speciesReference species="C00036Cyto"/>
<speciesReference species="C00026MM"/>
</listOfProducts>
<kineticLaw>
<math xmlns="http://www.w3.org/1998/Math/MathML">
<ci> FLUX_VALUE </ci>
</math>
<listOfParameters>
<parameter id="LOWER_BOUND" value="-1000" units="mmol_per_gDW_per_min"/>
<parameter id="UPPER_BOUND" value="0" units="mmol_per_gDW_per_min"/>
<parameter id="OBJECTIVE_COEFFICIENT" value="0"/>
<parameter id="FLUX_VALUE" value="0.000" units="mmol_per_gDW_per_min"/>
</listOfParameters>
</kineticLaw>
</reaction>
<reaction id="Transporter50" name="Transporter50 Unknown pyruvate carrier - Pyruvate">
<listOfReactants>
<speciesReference species="C00022MM"/>
<speciesReference species="C00080MM"/>
</listOfReactants>
<listOfProducts>
<speciesReference species="C00022Cyto"/>
<speciesReference species="C00080Cyto"/>
</listOfProducts>
<kineticLaw>
<math xmlns="http://www.w3.org/1998/Math/MathML">
<ci> FLUX_VALUE </ci>
</math>
<listOfParameters>
<parameter id="LOWER_BOUND" value="-1000" units="mmol_per_gDW_per_min"/>
<parameter id="UPPER_BOUND" value="0" units="mmol_per_gDW_per_min"/>
<parameter id="OBJECTIVE_COEFFICIENT" value="0"/>
<parameter id="FLUX_VALUE" value="0.000" units="mmol_per_gDW_per_min"/>
</listOfParameters>
</kineticLaw>
</reaction>
<reaction id="Transporter51" name="Transporter51 Unknown carrier - NAD+">
<listOfReactants>
<speciesReference species="C00003MM"/>
</listOfReactants>
<listOfProducts>
<speciesReference species="C00003Cyto"/>
</listOfProducts>
<kineticLaw>
<math xmlns="http://www.w3.org/1998/Math/MathML">
<ci> FLUX_VALUE </ci>
</math>
<listOfParameters>
<parameter id="LOWER_BOUND" value="-1000" units="mmol_per_gDW_per_min"/>
<parameter id="UPPER_BOUND" value="1000" units="mmol_per_gDW_per_min"/>
<parameter id="OBJECTIVE_COEFFICIENT" value="0"/>
<parameter id="FLUX_VALUE" value="0.000" units="mmol_per_gDW_per_min"/>
</listOfParameters>
</kineticLaw>
</reaction>
<reaction id="Transporter52" name="Transporter52 Diffusion - CO2">
<listOfReactants>
<speciesReference species="C00011MM"/>
</listOfReactants>
<listOfProducts>
<speciesReference species="C00011Cyto"/>
</listOfProducts>
<kineticLaw>
<math xmlns="http://www.w3.org/1998/Math/MathML">
<ci> FLUX_VALUE </ci>
</math>
<listOfParameters>
<parameter id="LOWER_BOUND" value="-1000" units="mmol_per_gDW_per_min"/>
<parameter id="UPPER_BOUND" value="1000" units="mmol_per_gDW_per_min"/>
<parameter id="OBJECTIVE_COEFFICIENT" value="0"/>
<parameter id="FLUX_VALUE" value="0.000" units="mmol_per_gDW_per_min"/>
</listOfParameters>
</kineticLaw>
</reaction>
<reaction id="Transporter53" name="Transporter53 Diffusion - H2O">
<listOfReactants>
<speciesReference species="C00001MM"/>
</listOfReactants>
<listOfProducts>
<speciesReference species="C00001Cyto"/>
</listOfProducts>
<kineticLaw>
<math xmlns="http://www.w3.org/1998/Math/MathML">
<ci> FLUX_VALUE </ci>
</math>
<listOfParameters>
<parameter id="LOWER_BOUND" value="-1000" units="mmol_per_gDW_per_min"/>
<parameter id="UPPER_BOUND" value="1000" units="mmol_per_gDW_per_min"/>
<parameter id="OBJECTIVE_COEFFICIENT" value="0"/>
<parameter id="FLUX_VALUE" value="0.000" units="mmol_per_gDW_per_min"/>
</listOfParameters>
</kineticLaw>
</reaction>
<reaction id="Transporter54" name="Transporter54 Diffusion - Oxygen">
<listOfReactants>
<speciesReference species="C00007MM"/>
</listOfReactants>
<listOfProducts>
<speciesReference species="C00007Cyto"/>
</listOfProducts>
<kineticLaw>
<math xmlns="http://www.w3.org/1998/Math/MathML">
<ci> FLUX_VALUE </ci>
</math>
<listOfParameters>
<parameter id="LOWER_BOUND" value="-1000" units="mmol_per_gDW_per_min"/>
<parameter id="UPPER_BOUND" value="0" units="mmol_per_gDW_per_min"/>
<parameter id="OBJECTIVE_COEFFICIENT" value="0"/>
<parameter id="FLUX_VALUE" value="0.000" units="mmol_per_gDW_per_min"/>
</listOfParameters>
</kineticLaw>
</reaction>
<reaction id="Transporter55" name="Transporter55 Diffusion - Glycerol">
<listOfReactants>
<speciesReference species="C00116MM"/>
</listOfReactants>
<listOfProducts>
<speciesReference species="C00116Cyto"/>
</listOfProducts>
<kineticLaw>
<math xmlns="http://www.w3.org/1998/Math/MathML">
<ci> FLUX_VALUE </ci>
</math>
<listOfParameters>
<parameter id="LOWER_BOUND" value="-1000" units="mmol_per_gDW_per_min"/>
<parameter id="UPPER_BOUND" value="1000" units="mmol_per_gDW_per_min"/>
<parameter id="OBJECTIVE_COEFFICIENT" value="0"/>
<parameter id="FLUX_VALUE" value="0.000" units="mmol_per_gDW_per_min"/>
</listOfParameters>
</kineticLaw>
</reaction>
<reaction id="Transporter56" name="Transporter56 Diffusion - Ethanal">
<listOfReactants>
<speciesReference species="C00084MM"/>
</listOfReactants>
<listOfProducts>
<speciesReference species="C00084Cyto"/>
</listOfProducts>
<kineticLaw>
<math xmlns="http://www.w3.org/1998/Math/MathML">
<ci> FLUX_VALUE </ci>
</math>
<listOfParameters>
<parameter id="LOWER_BOUND" value="-1000" units="mmol_per_gDW_per_min"/>
<parameter id="UPPER_BOUND" value="1000" units="mmol_per_gDW_per_min"/>
<parameter id="OBJECTIVE_COEFFICIENT" value="0"/>
<parameter id="FLUX_VALUE" value="0.000" units="mmol_per_gDW_per_min"/>
</listOfParameters>
</kineticLaw>
</reaction>
<reaction id="Transporter57" name="Transporter57 FAD carrier - FAD">
<listOfReactants>
<speciesReference species="C00016MM"/>
</listOfReactants>
<listOfProducts>
<speciesReference species="C00016Cyto"/>
</listOfProducts>
<kineticLaw>
<math xmlns="http://www.w3.org/1998/Math/MathML">
<ci> FLUX_VALUE </ci>
</math>
<listOfParameters>
<parameter id="LOWER_BOUND" value="-1000" units="mmol_per_gDW_per_min"/>
<parameter id="UPPER_BOUND" value="1000" units="mmol_per_gDW_per_min"/>
<parameter id="OBJECTIVE_COEFFICIENT" value="0"/>
<parameter id="FLUX_VALUE" value="0.000" units="mmol_per_gDW_per_min"/>
</listOfParameters>
</kineticLaw>
</reaction>
<reaction id="Transporter58" name="Transporter58 Phosphatidylserine carrier - Phosphatidylserine">
<listOfReactants>
<speciesReference species="C02737MM"/>
</listOfReactants>
<listOfProducts>
<speciesReference species="C02737Cyto"/>
</listOfProducts>
<kineticLaw>
<math xmlns="http://www.w3.org/1998/Math/MathML">
<ci> FLUX_VALUE </ci>
</math>
<listOfParameters>
<parameter id="LOWER_BOUND" value="-1000" units="mmol_per_gDW_per_min"/>
<parameter id="UPPER_BOUND" value="0" units="mmol_per_gDW_per_min"/>
<parameter id="OBJECTIVE_COEFFICIENT" value="0"/>
<parameter id="FLUX_VALUE" value="0.000" units="mmol_per_gDW_per_min"/>
</listOfParameters>
</kineticLaw>
</reaction>
<reaction id="Transporter59" name="Transporter59 Phosphatidylcholine carrier - Phosphatidylcholine">
<listOfReactants>
<speciesReference species="C00157MM"/>
</listOfReactants>
<listOfProducts>
<speciesReference species="C00157Cyto"/>
</listOfProducts>
<kineticLaw>
<math xmlns="http://www.w3.org/1998/Math/MathML">
<ci> FLUX_VALUE </ci>
</math>
<listOfParameters>
<parameter id="LOWER_BOUND" value="-1000" units="mmol_per_gDW_per_min"/>
<parameter id="UPPER_BOUND" value="0" units="mmol_per_gDW_per_min"/>
<parameter id="OBJECTIVE_COEFFICIENT" value="0"/>
<parameter id="FLUX_VALUE" value="0.000" units="mmol_per_gDW_per_min"/>
</listOfParameters>
</kineticLaw>
</reaction>
<reaction id="Transporter60" name="Transporter60 Phosphatidylethanolamine carrier - Phosphatidylethanolamine">
<listOfReactants>
<speciesReference species="C00350MM"/>
<speciesReference species="C00080MM"/>
</listOfReactants>
<listOfProducts>
<speciesReference species="C00350Cyto"/>
</listOfProducts>
<kineticLaw>
<math xmlns="http://www.w3.org/1998/Math/MathML">
<ci> FLUX_VALUE </ci>
</math>
<listOfParameters>
<parameter id="LOWER_BOUND" value="-1000" units="mmol_per_gDW_per_min"/>
<parameter id="UPPER_BOUND" value="0" units="mmol_per_gDW_per_min"/>
<parameter id="OBJECTIVE_COEFFICIENT" value="0"/>
<parameter id="FLUX_VALUE" value="0.000" units="mmol_per_gDW_per_min"/>
</listOfParameters>
</kineticLaw>
</reaction>
<reaction id="Transporter61" name="Transporter61 Diffusion? - Propanoate">
<listOfReactants>
<speciesReference species="C00163MM"/>
</listOfReactants>
<listOfProducts>
<speciesReference species="C00163Cyto"/>
</listOfProducts>
<kineticLaw>
<math xmlns="http://www.w3.org/1998/Math/MathML">
<ci> FLUX_VALUE </ci>
</math>
<listOfParameters>
<parameter id="LOWER_BOUND" value="-1000" units="mmol_per_gDW_per_min"/>
<parameter id="UPPER_BOUND" value="1000" units="mmol_per_gDW_per_min"/>
<parameter id="OBJECTIVE_COEFFICIENT" value="0"/>
<parameter id="FLUX_VALUE" value="0.000" units="mmol_per_gDW_per_min"/>
</listOfParameters>
</kineticLaw>
</reaction>
<reaction id="Transporter62" name="Transporter62 Diffusion? - Butanoic acid">
<listOfReactants>
<speciesReference species="C00246MM"/>
</listOfReactants>
<listOfProducts>
<speciesReference species="C00246Cyto"/>
</listOfProducts>
<kineticLaw>
<math xmlns="http://www.w3.org/1998/Math/MathML">
<ci> FLUX_VALUE </ci>
</math>
<listOfParameters>
<parameter id="LOWER_BOUND" value="-1000" units="mmol_per_gDW_per_min"/>
<parameter id="UPPER_BOUND" value="1000" units="mmol_per_gDW_per_min"/>
<parameter id="OBJECTIVE_COEFFICIENT" value="0"/>
<parameter id="FLUX_VALUE" value="0.000" units="mmol_per_gDW_per_min"/>
</listOfParameters>
</kineticLaw>
</reaction>
<reaction id="Transporter63" name="Transporter63 MitoFerrin carrier - Fe2+">
<listOfReactants>
<speciesReference species="C14818MM"/>
</listOfReactants>
<listOfProducts>
<speciesReference species="C14818Cyto"/>
</listOfProducts>
<kineticLaw>
<math xmlns="http://www.w3.org/1998/Math/MathML">
<ci> FLUX_VALUE </ci>
</math>
<listOfParameters>
<parameter id="LOWER_BOUND" value="-1000" units="mmol_per_gDW_per_min"/>
<parameter id="UPPER_BOUND" value="1000" units="mmol_per_gDW_per_min"/>
<parameter id="OBJECTIVE_COEFFICIENT" value="0"/>
<parameter id="FLUX_VALUE" value="0.000" units="mmol_per_gDW_per_min"/>
</listOfParameters>
</kineticLaw>
</reaction>
<reaction id="Transporter64" name="Transporter64 Unknown amino acid carrier - L-Asparagine">
<listOfReactants>
<speciesReference species="C00152MM"/>
</listOfReactants>
<listOfProducts>
<speciesReference species="C00152Cyto"/>
</listOfProducts>
<kineticLaw>
<math xmlns="http://www.w3.org/1998/Math/MathML">
<ci> FLUX_VALUE </ci>
</math>
<listOfParameters>
<parameter id="LOWER_BOUND" value="-1000" units="mmol_per_gDW_per_min"/>
<parameter id="UPPER_BOUND" value="1000" units="mmol_per_gDW_per_min"/>
<parameter id="OBJECTIVE_COEFFICIENT" value="0"/>
<parameter id="FLUX_VALUE" value="0.000" units="mmol_per_gDW_per_min"/>
</listOfParameters>
</kineticLaw>
</reaction>
<reaction id="Transporter65" name="Transporter65 Unknown amino acid carrier - L-Cysteine">
<listOfReactants>
<speciesReference species="C00097MM"/>
</listOfReactants>
<listOfProducts>
<speciesReference species="C00097Cyto"/>
</listOfProducts>
<kineticLaw>
<math xmlns="http://www.w3.org/1998/Math/MathML">
<ci> FLUX_VALUE </ci>
</math>
<listOfParameters>
<parameter id="LOWER_BOUND" value="-1000" units="mmol_per_gDW_per_min"/>
<parameter id="UPPER_BOUND" value="1000" units="mmol_per_gDW_per_min"/>
<parameter id="OBJECTIVE_COEFFICIENT" value="0"/>
<parameter id="FLUX_VALUE" value="0.000" units="mmol_per_gDW_per_min"/>
</listOfParameters>
</kineticLaw>
</reaction>
<reaction id="Transporter66" name="Transporter66 Unknown amino acid carrier - L-Glutamine">
<listOfReactants>
<speciesReference species="C00064MM"/>
</listOfReactants>
<listOfProducts>
<speciesReference species="C00064Cyto"/>
</listOfProducts>
<kineticLaw>
<math xmlns="http://www.w3.org/1998/Math/MathML">
<ci> FLUX_VALUE </ci>
</math>
<listOfParameters>
<parameter id="LOWER_BOUND" value="-1000" units="mmol_per_gDW_per_min"/>
<parameter id="UPPER_BOUND" value="1000" units="mmol_per_gDW_per_min"/>
<parameter id="OBJECTIVE_COEFFICIENT" value="0"/>
<parameter id="FLUX_VALUE" value="0.000" units="mmol_per_gDW_per_min"/>
</listOfParameters>
</kineticLaw>
</reaction>
<reaction id="Transporter67" name="Transporter67 Unknown amino acid carrier - L-Proline">
<listOfReactants>
<speciesReference species="C00148MM"/>
</listOfReactants>
<listOfProducts>
<speciesReference species="C00148Cyto"/>
</listOfProducts>
<kineticLaw>
<math xmlns="http://www.w3.org/1998/Math/MathML">
<ci> FLUX_VALUE </ci>
</math>
<listOfParameters>
<parameter id="LOWER_BOUND" value="-1000" units="mmol_per_gDW_per_min"/>
<parameter id="UPPER_BOUND" value="1000" units="mmol_per_gDW_per_min"/>
<parameter id="OBJECTIVE_COEFFICIENT" value="0"/>
<parameter id="FLUX_VALUE" value="0.000" units="mmol_per_gDW_per_min"/>
</listOfParameters>
</kineticLaw>
</reaction>
<reaction id="Transporter68" name="Transporter68 Unknown amino acid carrier - L-Tyrosine">
<listOfReactants>
<speciesReference species="C00082MM"/>
</listOfReactants>
<listOfProducts>
<speciesReference species="C00082Cyto"/>
</listOfProducts>
<kineticLaw>
<math xmlns="http://www.w3.org/1998/Math/MathML">
<ci> FLUX_VALUE </ci>
</math>
<listOfParameters>
<parameter id="LOWER_BOUND" value="-1000" units="mmol_per_gDW_per_min"/>
<parameter id="UPPER_BOUND" value="1000" units="mmol_per_gDW_per_min"/>
<parameter id="OBJECTIVE_COEFFICIENT" value="0"/>
<parameter id="FLUX_VALUE" value="0.000" units="mmol_per_gDW_per_min"/>
</listOfParameters>
</kineticLaw>
</reaction>
<reaction id="Transporter69" name="Transporter69 Unknown amino acid carrier - L-Histidine">
<listOfReactants>
<speciesReference species="C00135MM"/>
</listOfReactants>
<listOfProducts>
<speciesReference species="C00135Cyto"/>
</listOfProducts>
<kineticLaw>
<math xmlns="http://www.w3.org/1998/Math/MathML">
<ci> FLUX_VALUE </ci>
</math>
<listOfParameters>
<parameter id="LOWER_BOUND" value="-1000" units="mmol_per_gDW_per_min"/>
<parameter id="UPPER_BOUND" value="1000" units="mmol_per_gDW_per_min"/>
<parameter id="OBJECTIVE_COEFFICIENT" value="0"/>
<parameter id="FLUX_VALUE" value="0.000" units="mmol_per_gDW_per_min"/>
</listOfParameters>
</kineticLaw>
</reaction>
<reaction id="Transporter70" name="Transporter70 Unknown amino acid carrier - L-Methionine">
<listOfReactants>
<speciesReference species="C00073MM"/>
</listOfReactants>
<listOfProducts>
<speciesReference species="C00073Cyto"/>
</listOfProducts>
<kineticLaw>
<math xmlns="http://www.w3.org/1998/Math/MathML">
<ci> FLUX_VALUE </ci>
</math>
<listOfParameters>
<parameter id="LOWER_BOUND" value="-1000" units="mmol_per_gDW_per_min"/>
<parameter id="UPPER_BOUND" value="1000" units="mmol_per_gDW_per_min"/>
<parameter id="OBJECTIVE_COEFFICIENT" value="0"/>
<parameter id="FLUX_VALUE" value="0.000" units="mmol_per_gDW_per_min"/>
</listOfParameters>
</kineticLaw>
</reaction>
<reaction id="Transporter71" name="Transporter71 Unknown amino acid carrier - L-Phenylalanine">
<listOfReactants>
<speciesReference species="C00079MM"/>
</listOfReactants>
<listOfProducts>
<speciesReference species="C00079Cyto"/>
</listOfProducts>
<kineticLaw>
<math xmlns="http://www.w3.org/1998/Math/MathML">
<ci> FLUX_VALUE </ci>
</math>
<listOfParameters>
<parameter id="LOWER_BOUND" value="-1000" units="mmol_per_gDW_per_min"/>
<parameter id="UPPER_BOUND" value="1000" units="mmol_per_gDW_per_min"/>
<parameter id="OBJECTIVE_COEFFICIENT" value="0"/>
<parameter id="FLUX_VALUE" value="0.000" units="mmol_per_gDW_per_min"/>
</listOfParameters>
</kineticLaw>
</reaction>
<reaction id="Transporter72" name="Transporter72 Unknown amino acid carrier - L-Tryptophan">
<listOfReactants>
<speciesReference species="C00078MM"/>
</listOfReactants>
<listOfProducts>
<speciesReference species="C00078Cyto"/>
</listOfProducts>
<kineticLaw>
<math xmlns="http://www.w3.org/1998/Math/MathML">
<ci> FLUX_VALUE </ci>
</math>
<listOfParameters>
<parameter id="LOWER_BOUND" value="-1000" units="mmol_per_gDW_per_min"/>
<parameter id="UPPER_BOUND" value="1000" units="mmol_per_gDW_per_min"/>
<parameter id="OBJECTIVE_COEFFICIENT" value="0"/>
<parameter id="FLUX_VALUE" value="0.000" units="mmol_per_gDW_per_min"/>
</listOfParameters>
</kineticLaw>
</reaction>
<reaction id="Transporter73" name="Transporter73 Unknown amino acid carrier - Glycine">
<listOfReactants>
<speciesReference species="C00037MM"/>
</listOfReactants>
<listOfProducts>
<speciesReference species="C00037Cyto"/>
</listOfProducts>
<kineticLaw>
<math xmlns="http://www.w3.org/1998/Math/MathML">
<ci> FLUX_VALUE </ci>
</math>
<listOfParameters>
<parameter id="LOWER_BOUND" value="-1000" units="mmol_per_gDW_per_min"/>
<parameter id="UPPER_BOUND" value="1000" units="mmol_per_gDW_per_min"/>
<parameter id="OBJECTIVE_COEFFICIENT" value="0"/>
<parameter id="FLUX_VALUE" value="0.000" units="mmol_per_gDW_per_min"/>
</listOfParameters>
</kineticLaw>
</reaction>
<reaction id="Transporter74" name="Transporter74 Unknown amino acid carrier - L-Isoleucine">
<listOfReactants>
<speciesReference species="C00407MM"/>
</listOfReactants>
<listOfProducts>
<speciesReference species="C00407Cyto"/>
</listOfProducts>
<kineticLaw>
<math xmlns="http://www.w3.org/1998/Math/MathML">
<ci> FLUX_VALUE </ci>
</math>
<listOfParameters>
<parameter id="LOWER_BOUND" value="-1000" units="mmol_per_gDW_per_min"/>
<parameter id="UPPER_BOUND" value="1000" units="mmol_per_gDW_per_min"/>
<parameter id="OBJECTIVE_COEFFICIENT" value="0"/>
<parameter id="FLUX_VALUE" value="0.000" units="mmol_per_gDW_per_min"/>
</listOfParameters>
</kineticLaw>
</reaction>
<reaction id="Transporter75" name="Transporter75 Unknown amino acid carrier - L-Leucine">
<listOfReactants>
<speciesReference species="C00123MM"/>
</listOfReactants>
<listOfProducts>
<speciesReference species="C00123Cyto"/>
</listOfProducts>
<kineticLaw>
<math xmlns="http://www.w3.org/1998/Math/MathML">
<ci> FLUX_VALUE </ci>
</math>
<listOfParameters>
<parameter id="LOWER_BOUND" value="-1000" units="mmol_per_gDW_per_min"/>
<parameter id="UPPER_BOUND" value="1000" units="mmol_per_gDW_per_min"/>
<parameter id="OBJECTIVE_COEFFICIENT" value="0"/>
<parameter id="FLUX_VALUE" value="0.000" units="mmol_per_gDW_per_min"/>
</listOfParameters>
</kineticLaw>
</reaction>
<reaction id="Transporter76" name="Transporter76 Unknown amino acid carrier - L-Valine">
<listOfReactants>
<speciesReference species="C00183MM"/>
</listOfReactants>
<listOfProducts>
<speciesReference species="C00183Cyto"/>
</listOfProducts>
<kineticLaw>
<math xmlns="http://www.w3.org/1998/Math/MathML">
<ci> FLUX_VALUE </ci>
</math>
<listOfParameters>
<parameter id="LOWER_BOUND" value="-1000" units="mmol_per_gDW_per_min"/>
<parameter id="UPPER_BOUND" value="1000" units="mmol_per_gDW_per_min"/>
<parameter id="OBJECTIVE_COEFFICIENT" value="0"/>
<parameter id="FLUX_VALUE" value="0.000" units="mmol_per_gDW_per_min"/>
</listOfParameters>
</kineticLaw>
</reaction>
<reaction id="Transporter77" name="Transporter77 Unknown carrier - Glutathione">
<listOfReactants>
<speciesReference species="C00051MM"/>
</listOfReactants>
<listOfProducts>
<speciesReference species="C00051Cyto"/>
</listOfProducts>
<kineticLaw>
<math xmlns="http://www.w3.org/1998/Math/MathML">
<ci> FLUX_VALUE </ci>
</math>
<listOfParameters>
<parameter id="LOWER_BOUND" value="-1000" units="mmol_per_gDW_per_min"/>
<parameter id="UPPER_BOUND" value="1000" units="mmol_per_gDW_per_min"/>
<parameter id="OBJECTIVE_COEFFICIENT" value="0"/>
<parameter id="FLUX_VALUE" value="0.000" units="mmol_per_gDW_per_min"/>
</listOfParameters>
</kineticLaw>
</reaction>
<reaction id="Transporter78" name="Transporter78 Unknown carrier - 5-Aminolevulinate">
<listOfReactants>
<speciesReference species="C00430MM"/>
<speciesReference species="C00080MM"/>
</listOfReactants>
<listOfProducts>
<speciesReference species="C00430Cyto"/>
</listOfProducts>
<kineticLaw>
<math xmlns="http://www.w3.org/1998/Math/MathML">
<ci> FLUX_VALUE </ci>
</math>
<listOfParameters>
<parameter id="LOWER_BOUND" value="-1000" units="mmol_per_gDW_per_min"/>
<parameter id="UPPER_BOUND" value="1000" units="mmol_per_gDW_per_min"/>
<parameter id="OBJECTIVE_COEFFICIENT" value="0"/>
<parameter id="FLUX_VALUE" value="0.000" units="mmol_per_gDW_per_min"/>
</listOfParameters>
</kineticLaw>
</reaction>
<reaction id="Transporter79" name="Transporter79 Unknown carrier - (R)-3-Hydroxybutanoate">
<listOfReactants>
<speciesReference species="C01089MM"/>
</listOfReactants>
<listOfProducts>
<speciesReference species="C01089Cyto"/>
</listOfProducts>
<kineticLaw>
<math xmlns="http://www.w3.org/1998/Math/MathML">
<ci> FLUX_VALUE </ci>
</math>
<listOfParameters>
<parameter id="LOWER_BOUND" value="-1000" units="mmol_per_gDW_per_min"/>
<parameter id="UPPER_BOUND" value="1000" units="mmol_per_gDW_per_min"/>
<parameter id="OBJECTIVE_COEFFICIENT" value="0"/>
<parameter id="FLUX_VALUE" value="0.000" units="mmol_per_gDW_per_min"/>
</listOfParameters>
</kineticLaw>
</reaction>
<reaction id="Transporter80" name="Transporter80 Unknown carrier - Urea">
<listOfReactants>
<speciesReference species="C00086MM"/>
</listOfReactants>
<listOfProducts>
<speciesReference species="C00086Cyto"/>
</listOfProducts>
<kineticLaw>
<math xmlns="http://www.w3.org/1998/Math/MathML">
<ci> FLUX_VALUE </ci>
</math>
<listOfParameters>
<parameter id="LOWER_BOUND" value="0" units="mmol_per_gDW_per_min"/>
<parameter id="UPPER_BOUND" value="1000" units="mmol_per_gDW_per_min"/>
<parameter id="OBJECTIVE_COEFFICIENT" value="0"/>
<parameter id="FLUX_VALUE" value="0.000" units="mmol_per_gDW_per_min"/>
</listOfParameters>
</kineticLaw>
</reaction>
<reaction id="Transporter81" name="Transporter81 Unknown carrier - Fumarate">
<listOfReactants>
<speciesReference species="C00122MM"/>
</listOfReactants>
<listOfProducts>
<speciesReference species="C00122Cyto"/>
</listOfProducts>
<kineticLaw>
<math xmlns="http://www.w3.org/1998/Math/MathML">
<ci> FLUX_VALUE </ci>
</math>
<listOfParameters>
<parameter id="LOWER_BOUND" value="0" units="mmol_per_gDW_per_min"/>
<parameter id="UPPER_BOUND" value="1000" units="mmol_per_gDW_per_min"/>
<parameter id="OBJECTIVE_COEFFICIENT" value="0"/>
<parameter id="FLUX_VALUE" value="0.000" units="mmol_per_gDW_per_min"/>
</listOfParameters>
</kineticLaw>
</reaction>
<reaction id="Transporter82" name="Transporter82 Unknown carrier - Acetoacetate">
<listOfReactants>
<speciesReference species="C00164MM"/>
</listOfReactants>
<listOfProducts>
<speciesReference species="C00164Cyto"/>
</listOfProducts>
<kineticLaw>
<math xmlns="http://www.w3.org/1998/Math/MathML">
<ci> FLUX_VALUE </ci>
</math>
<listOfParameters>
<parameter id="LOWER_BOUND" value="-1000" units="mmol_per_gDW_per_min"/>
<parameter id="UPPER_BOUND" value="1000" units="mmol_per_gDW_per_min"/>
<parameter id="OBJECTIVE_COEFFICIENT" value="0"/>
<parameter id="FLUX_VALUE" value="0.000" units="mmol_per_gDW_per_min"/>
</listOfParameters>
</kineticLaw>
</reaction>
<reaction id="Transporter83" name="Transporter83 Biomass">
<listOfReactants>
<speciesReference species="C00000MM"/>
</listOfReactants>
<listOfProducts>
<speciesReference species="C00000Cyto"/>
</listOfProducts>
<kineticLaw>
<math xmlns="http://www.w3.org/1998/Math/MathML">
<ci> FLUX_VALUE </ci>
</math>
<listOfParameters>
<parameter id="LOWER_BOUND" value="0" units="mmol_per_gDW_per_min"/>
<parameter id="UPPER_BOUND" value="1000" units="mmol_per_gDW_per_min"/>
<parameter id="OBJECTIVE_COEFFICIENT" value="0"/>
<parameter id="FLUX_VALUE" value="0.000" units="mmol_per_gDW_per_min"/>
</listOfParameters>
</kineticLaw>
</reaction>
<reaction id="Transporter84" name="Transporter84 Unknown carrier - HCO3-">
<listOfReactants>
<speciesReference species="C00288MM"/>
</listOfReactants>
<listOfProducts>
<speciesReference species="C00288Cyto"/>
</listOfProducts>
<kineticLaw>
<math xmlns="http://www.w3.org/1998/Math/MathML">
<ci> FLUX_VALUE </ci>
</math>
<listOfParameters>
<parameter id="LOWER_BOUND" value="-1000" units="mmol_per_gDW_per_min"/>
<parameter id="UPPER_BOUND" value="1000" units="mmol_per_gDW_per_min"/>
<parameter id="OBJECTIVE_COEFFICIENT" value="0"/>
<parameter id="FLUX_VALUE" value="0.000" units="mmol_per_gDW_per_min"/>
</listOfParameters>
</kineticLaw>
</reaction>
<reaction id="Transporter85" name="Transporter85 Diffusion? - NH3">
<listOfReactants>
<speciesReference species="C00014MM"/>
</listOfReactants>
<listOfProducts>
<speciesReference species="C00014Cyto"/>
</listOfProducts>
<kineticLaw>
<math xmlns="http://www.w3.org/1998/Math/MathML">
<ci> FLUX_VALUE </ci>
</math>
<listOfParameters>
<parameter id="LOWER_BOUND" value="-1000" units="mmol_per_gDW_per_min"/>
<parameter id="UPPER_BOUND" value="0" units="mmol_per_gDW_per_min"/>
<parameter id="OBJECTIVE_COEFFICIENT" value="0"/>
<parameter id="FLUX_VALUE" value="0.000" units="mmol_per_gDW_per_min"/>
</listOfParameters>
</kineticLaw>
</reaction>
<reaction id="Transporter86" name="Transporter86 Putrescine">
<listOfReactants>
<speciesReference species="C00134MM"/>
</listOfReactants>
<listOfProducts>
<speciesReference species="C00134Cyto"/>
</listOfProducts>
<kineticLaw>
<math xmlns="http://www.w3.org/1998/Math/MathML">
<ci> FLUX_VALUE </ci>
</math>
<listOfParameters>
<parameter id="LOWER_BOUND" value="-1000" units="mmol_per_gDW_per_min"/>
<parameter id="UPPER_BOUND" value="1000" units="mmol_per_gDW_per_min"/>
<parameter id="OBJECTIVE_COEFFICIENT" value="0"/>
<parameter id="FLUX_VALUE" value="0.000" units="mmol_per_gDW_per_min"/>
</listOfParameters>
</kineticLaw>
</reaction>
<reaction id="Transporter87" name="Transporter87 L-Alanine">
<listOfReactants>
<speciesReference species="C00041MM"/>
</listOfReactants>
<listOfProducts>
<speciesReference species="C00041Cyto"/>
</listOfProducts>
<kineticLaw>
<math xmlns="http://www.w3.org/1998/Math/MathML">
<ci> FLUX_VALUE </ci>
</math>
<listOfParameters>
<parameter id="LOWER_BOUND" value="-1000" units="mmol_per_gDW_per_min"/>
<parameter id="UPPER_BOUND" value="1000" units="mmol_per_gDW_per_min"/>
<parameter id="OBJECTIVE_COEFFICIENT" value="0"/>
<parameter id="FLUX_VALUE" value="0.000" units="mmol_per_gDW_per_min"/>
</listOfParameters>
</kineticLaw>
</reaction>
<reaction id="Transporter88" name="Transporter88 L-Serine">
<listOfReactants>
<speciesReference species="C00065MM"/>
</listOfReactants>
<listOfProducts>
<speciesReference species="C00065Cyto"/>
</listOfProducts>
<kineticLaw>
<math xmlns="http://www.w3.org/1998/Math/MathML">
<ci> FLUX_VALUE </ci>
</math>
<listOfParameters>
<parameter id="LOWER_BOUND" value="-1000" units="mmol_per_gDW_per_min"/>
<parameter id="UPPER_BOUND" value="1000" units="mmol_per_gDW_per_min"/>
<parameter id="OBJECTIVE_COEFFICIENT" value="0"/>
<parameter id="FLUX_VALUE" value="0.000" units="mmol_per_gDW_per_min"/>
</listOfParameters>
</kineticLaw>
</reaction>
<reaction id="Transporter89" name="Transporter89 L-Threonine">
<listOfReactants>
<speciesReference species="C00188MM"/>
</listOfReactants>
<listOfProducts>
<speciesReference species="C00188Cyto"/>
</listOfProducts>
<kineticLaw>
<math xmlns="http://www.w3.org/1998/Math/MathML">
<ci> FLUX_VALUE </ci>
</math>
<listOfParameters>
<parameter id="LOWER_BOUND" value="-1000" units="mmol_per_gDW_per_min"/>
<parameter id="UPPER_BOUND" value="1000" units="mmol_per_gDW_per_min"/>
<parameter id="OBJECTIVE_COEFFICIENT" value="0"/>
<parameter id="FLUX_VALUE" value="0.000" units="mmol_per_gDW_per_min"/>
</listOfParameters>
</kineticLaw>
</reaction>
<reaction id="Boundary1" name="Boundary1 CO2">
<listOfReactants>
<speciesReference species="C00011_b"/>
</listOfReactants>
<listOfProducts>
<speciesReference species="C00011Cyto"/>
</listOfProducts>
<kineticLaw>
<math xmlns="http://www.w3.org/1998/Math/MathML">
<ci> FLUX_VALUE </ci>
</math>
<listOfParameters>
<parameter id="LOWER_BOUND" value="-1000" units="mmol_per_gDW_per_min"/>
<parameter id="UPPER_BOUND" value="1000" units="mmol_per_gDW_per_min"/>
<parameter id="OBJECTIVE_COEFFICIENT" value="0"/>
<parameter id="FLUX_VALUE" value="0.000" units="mmol_per_gDW_per_min"/>
</listOfParameters>
</kineticLaw>
</reaction>
<reaction id="Boundary2" name="Boundary2 FAD">
<listOfReactants>
<speciesReference species="C00016_b"/>
</listOfReactants>
<listOfProducts>
<speciesReference species="C00016Cyto"/>
</listOfProducts>
<kineticLaw>
<math xmlns="http://www.w3.org/1998/Math/MathML">
<ci> FLUX_VALUE </ci>
</math>
<listOfParameters>
<parameter id="LOWER_BOUND" value="-1000" units="mmol_per_gDW_per_min"/>
<parameter id="UPPER_BOUND" value="1000" units="mmol_per_gDW_per_min"/>
<parameter id="OBJECTIVE_COEFFICIENT" value="0"/>
<parameter id="FLUX_VALUE" value="0.000" units="mmol_per_gDW_per_min"/>
</listOfParameters>
</kineticLaw>
</reaction>
<reaction id="Boundary3" name="Boundary3 Oxygen">
<listOfReactants>
<speciesReference species="C00007_b"/>
</listOfReactants>
<listOfProducts>
<speciesReference species="C00007Cyto"/>
</listOfProducts>
<kineticLaw>
<math xmlns="http://www.w3.org/1998/Math/MathML">
<ci> FLUX_VALUE </ci>
</math>
<listOfParameters>
<parameter id="LOWER_BOUND" value="-1000" units="mmol_per_gDW_per_min"/>
<parameter id="UPPER_BOUND" value="19.8" units="mmol_per_gDW_per_min"/>
<parameter id="OBJECTIVE_COEFFICIENT" value="0"/>
<parameter id="FLUX_VALUE" value="0.000" units="mmol_per_gDW_per_min"/>
</listOfParameters>
</kineticLaw>
</reaction>
<reaction id="Boundary4" name="Boundary4 Glutathione">
<listOfReactants>
<speciesReference species="C00051_b"/>
</listOfReactants>
<listOfProducts>
<speciesReference species="C00051Cyto"/>
</listOfProducts>
<kineticLaw>
<math xmlns="http://www.w3.org/1998/Math/MathML">
<ci> FLUX_VALUE </ci>
</math>
<listOfParameters>
<parameter id="LOWER_BOUND" value="-1000" units="mmol_per_gDW_per_min"/>
<parameter id="UPPER_BOUND" value="1000" units="mmol_per_gDW_per_min"/>
<parameter id="OBJECTIVE_COEFFICIENT" value="0"/>
<parameter id="FLUX_VALUE" value="0.000" units="mmol_per_gDW_per_min"/>
</listOfParameters>
</kineticLaw>
</reaction>
<reaction id="Boundary5" name="Boundary5 L-Arginine">
<listOfReactants>
<speciesReference species="C00062_b"/>
</listOfReactants>
<listOfProducts>
<speciesReference species="C00062Cyto"/>
</listOfProducts>
<kineticLaw>
<math xmlns="http://www.w3.org/1998/Math/MathML">
<ci> FLUX_VALUE </ci>
</math>
<listOfParameters>
<parameter id="LOWER_BOUND" value="-1000" units="mmol_per_gDW_per_min"/>
<parameter id="UPPER_BOUND" value="0.0068" units="mmol_per_gDW_per_min"/>
<parameter id="OBJECTIVE_COEFFICIENT" value="0"/>
<parameter id="FLUX_VALUE" value="0.000" units="mmol_per_gDW_per_min"/>
</listOfParameters>
</kineticLaw>
</reaction>
<reaction id="Boundary6" name="Boundary6 L-Lysine">
<listOfReactants>
<speciesReference species="C00047_b"/>
</listOfReactants>
<listOfProducts>
<speciesReference species="C00047Cyto"/>
</listOfProducts>
<kineticLaw>
<math xmlns="http://www.w3.org/1998/Math/MathML">
<ci> FLUX_VALUE </ci>
</math>
<listOfParameters>
<parameter id="LOWER_BOUND" value="-1000" units="mmol_per_gDW_per_min"/>
<parameter id="UPPER_BOUND" value="0.0298" units="mmol_per_gDW_per_min"/>
<parameter id="OBJECTIVE_COEFFICIENT" value="0"/>
<parameter id="FLUX_VALUE" value="0.000" units="mmol_per_gDW_per_min"/>
</listOfParameters>
</kineticLaw>
</reaction>
<reaction id="Boundary7" name="Boundary7 L-Glutamate">
<listOfReactants>
<speciesReference species="C00025_b"/>
</listOfReactants>
<listOfProducts>
<speciesReference species="C00025Cyto"/>
</listOfProducts>
<kineticLaw>
<math xmlns="http://www.w3.org/1998/Math/MathML">
<ci> FLUX_VALUE </ci>
</math>
<listOfParameters>
<parameter id="LOWER_BOUND" value="-1000" units="mmol_per_gDW_per_min"/>
<parameter id="UPPER_BOUND" value="0" units="mmol_per_gDW_per_min"/>
<parameter id="OBJECTIVE_COEFFICIENT" value="0"/>
<parameter id="FLUX_VALUE" value="0.000" units="mmol_per_gDW_per_min"/>
</listOfParameters>
</kineticLaw>
</reaction>
<reaction id="Boundary8" name="Boundary8 L-Proline">
<listOfReactants>
<speciesReference species="C00148_b"/>
</listOfReactants>
<listOfProducts>
<speciesReference species="C00148Cyto"/>
</listOfProducts>
<kineticLaw>
<math xmlns="http://www.w3.org/1998/Math/MathML">
<ci> FLUX_VALUE </ci>
</math>
<listOfParameters>
<parameter id="LOWER_BOUND" value="-1000" units="mmol_per_gDW_per_min"/>
<parameter id="UPPER_BOUND" value="0.0044" units="mmol_per_gDW_per_min"/>
<parameter id="OBJECTIVE_COEFFICIENT" value="0"/>
<parameter id="FLUX_VALUE" value="0.000" units="mmol_per_gDW_per_min"/>
</listOfParameters>
</kineticLaw>
</reaction>
<reaction id="Boundary9" name="Boundary9 Fe2+">
<listOfReactants>
<speciesReference species="C14818_b"/>
</listOfReactants>
<listOfProducts>
<speciesReference species="C14818Cyto"/>
</listOfProducts>
<kineticLaw>
<math xmlns="http://www.w3.org/1998/Math/MathML">
<ci> FLUX_VALUE </ci>
</math>
<listOfParameters>
<parameter id="LOWER_BOUND" value="-1000" units="mmol_per_gDW_per_min"/>
<parameter id="UPPER_BOUND" value="1000" units="mmol_per_gDW_per_min"/>
<parameter id="OBJECTIVE_COEFFICIENT" value="0"/>
<parameter id="FLUX_VALUE" value="0.000" units="mmol_per_gDW_per_min"/>
</listOfParameters>
</kineticLaw>
</reaction>
<reaction id="Boundary10" name="Boundary10 L-Aspartate">
<listOfReactants>
<speciesReference species="C00049_b"/>
</listOfReactants>
<listOfProducts>
<speciesReference species="C00049Cyto"/>
</listOfProducts>
<kineticLaw>
<math xmlns="http://www.w3.org/1998/Math/MathML">
<ci> FLUX_VALUE </ci>
</math>
<listOfParameters>
<parameter id="LOWER_BOUND" value="-1000" units="mmol_per_gDW_per_min"/>
<parameter id="UPPER_BOUND" value="0.1524" units="mmol_per_gDW_per_min"/>
<parameter id="OBJECTIVE_COEFFICIENT" value="0"/>
<parameter id="FLUX_VALUE" value="0.000" units="mmol_per_gDW_per_min"/>
</listOfParameters>
</kineticLaw>
</reaction>
<reaction id="Boundary11" name="Boundary11 Glycine">
<listOfReactants>
<speciesReference species="C00037_b"/>
</listOfReactants>
<listOfProducts>
<speciesReference species="C00037Cyto"/>
</listOfProducts>
<kineticLaw>
<math xmlns="http://www.w3.org/1998/Math/MathML">
<ci> FLUX_VALUE </ci>
</math>
<listOfParameters>
<parameter id="LOWER_BOUND" value="-1000" units="mmol_per_gDW_per_min"/>
<parameter id="UPPER_BOUND" value="0.0089" units="mmol_per_gDW_per_min"/>
<parameter id="OBJECTIVE_COEFFICIENT" value="0"/>
<parameter id="FLUX_VALUE" value="0.000" units="mmol_per_gDW_per_min"/>
</listOfParameters>
</kineticLaw>
</reaction>
<reaction id="Boundary12" name="Boundary12 L-Tyrosine">
<listOfReactants>
<speciesReference species="C00082_b"/>
</listOfReactants>
<listOfProducts>
<speciesReference species="C00082Cyto"/>
</listOfProducts>
<kineticLaw>
<math xmlns="http://www.w3.org/1998/Math/MathML">
<ci> FLUX_VALUE </ci>
</math>
<listOfParameters>
<parameter id="LOWER_BOUND" value="-1000" units="mmol_per_gDW_per_min"/>
<parameter id="UPPER_BOUND" value="0.0108" units="mmol_per_gDW_per_min"/>
<parameter id="OBJECTIVE_COEFFICIENT" value="0"/>
<parameter id="FLUX_VALUE" value="0.000" units="mmol_per_gDW_per_min"/>
</listOfParameters>
</kineticLaw>
</reaction>
<reaction id="Boundary13" name="Boundary13 L-Asparagine">
<listOfReactants>
<speciesReference species="C00152_b"/>
</listOfReactants>
<listOfProducts>
<speciesReference species="C00152Cyto"/>
</listOfProducts>
<kineticLaw>
<math xmlns="http://www.w3.org/1998/Math/MathML">
<ci> FLUX_VALUE </ci>
</math>
<listOfParameters>
<parameter id="LOWER_BOUND" value="-1000" units="mmol_per_gDW_per_min"/>
<parameter id="UPPER_BOUND" value="1000" units="mmol_per_gDW_per_min"/>
<parameter id="OBJECTIVE_COEFFICIENT" value="0"/>
<parameter id="FLUX_VALUE" value="0.000" units="mmol_per_gDW_per_min"/>
</listOfParameters>
</kineticLaw>
</reaction>
<reaction id="Boundary14" name="Boundary14 L-Methionine">
<listOfReactants>
<speciesReference species="C00073_b"/>
</listOfReactants>
<listOfProducts>
<speciesReference species="C00073Cyto"/>
</listOfProducts>
<kineticLaw>
<math xmlns="http://www.w3.org/1998/Math/MathML">
<ci> FLUX_VALUE </ci>
</math>
<listOfParameters>
<parameter id="LOWER_BOUND" value="-1000" units="mmol_per_gDW_per_min"/>
<parameter id="UPPER_BOUND" value="0.005" units="mmol_per_gDW_per_min"/>
<parameter id="OBJECTIVE_COEFFICIENT" value="0"/>
<parameter id="FLUX_VALUE" value="0.000" units="mmol_per_gDW_per_min"/>
</listOfParameters>
</kineticLaw>
</reaction>
<reaction id="Boundary15" name="Boundary15 L-Phenylalanine">
<listOfReactants>
<speciesReference species="C00079_b"/>
</listOfReactants>
<listOfProducts>
<speciesReference species="C00079Cyto"/>
</listOfProducts>
<kineticLaw>
<math xmlns="http://www.w3.org/1998/Math/MathML">
<ci> FLUX_VALUE </ci>
</math>
<listOfParameters>
<parameter id="LOWER_BOUND" value="-1000" units="mmol_per_gDW_per_min"/>
<parameter id="UPPER_BOUND" value="0.0121" units="mmol_per_gDW_per_min"/>
<parameter id="OBJECTIVE_COEFFICIENT" value="0"/>
<parameter id="FLUX_VALUE" value="0.000" units="mmol_per_gDW_per_min"/>
</listOfParameters>
</kineticLaw>
</reaction>
<reaction id="Boundary16" name="Boundary16 L-Tryptophan">
<listOfReactants>
<speciesReference species="C00078_b"/>
</listOfReactants>
<listOfProducts>
<speciesReference species="C00078Cyto"/>
</listOfProducts>
<kineticLaw>
<math xmlns="http://www.w3.org/1998/Math/MathML">
<ci> FLUX_VALUE </ci>
</math>
<listOfParameters>
<parameter id="LOWER_BOUND" value="-1000" units="mmol_per_gDW_per_min"/>
<parameter id="UPPER_BOUND" value="0.008" units="mmol_per_gDW_per_min"/>
<parameter id="OBJECTIVE_COEFFICIENT" value="0"/>
<parameter id="FLUX_VALUE" value="0.000" units="mmol_per_gDW_per_min"/>
</listOfParameters>
</kineticLaw>
</reaction>
<reaction id="Boundary17" name="Boundary17 L-Histidine">
<listOfReactants>
<speciesReference species="C00135_b"/>
</listOfReactants>
<listOfProducts>
<speciesReference species="C00135Cyto"/>
</listOfProducts>
<kineticLaw>
<math xmlns="http://www.w3.org/1998/Math/MathML">
<ci> FLUX_VALUE </ci>
</math>
<listOfParameters>
<parameter id="LOWER_BOUND" value="-1000" units="mmol_per_gDW_per_min"/>
<parameter id="UPPER_BOUND" value="0.0098" units="mmol_per_gDW_per_min"/>
<parameter id="OBJECTIVE_COEFFICIENT" value="0"/>
<parameter id="FLUX_VALUE" value="0.000" units="mmol_per_gDW_per_min"/>
</listOfParameters>
</kineticLaw>
</reaction>
<reaction id="Boundary18" name="Boundary18 L-Glutamine">
<listOfReactants>
<speciesReference species="C00064_b"/>
</listOfReactants>
<listOfProducts>
<speciesReference species="C00064Cyto"/>
</listOfProducts>
<kineticLaw>
<math xmlns="http://www.w3.org/1998/Math/MathML">
<ci> FLUX_VALUE </ci>
</math>
<listOfParameters>
<parameter id="LOWER_BOUND" value="-1000" units="mmol_per_gDW_per_min"/>
<parameter id="UPPER_BOUND" value="0.8" units="mmol_per_gDW_per_min"/>
<parameter id="OBJECTIVE_COEFFICIENT" value="0"/>
<parameter id="FLUX_VALUE" value="0.000" units="mmol_per_gDW_per_min"/>
</listOfParameters>
</kineticLaw>
</reaction>
<reaction id="Boundary19" name="Boundary19 5-Aminolevulinate">
<listOfReactants>
<speciesReference species="C00430_b"/>
</listOfReactants>
<listOfProducts>
<speciesReference species="C00430Cyto"/>
</listOfProducts>
<kineticLaw>
<math xmlns="http://www.w3.org/1998/Math/MathML">
<ci> FLUX_VALUE </ci>
</math>
<listOfParameters>
<parameter id="LOWER_BOUND" value="-1000" units="mmol_per_gDW_per_min"/>
<parameter id="UPPER_BOUND" value="0" units="mmol_per_gDW_per_min"/>
<parameter id="OBJECTIVE_COEFFICIENT" value="0"/>
<parameter id="FLUX_VALUE" value="0.000" units="mmol_per_gDW_per_min"/>
</listOfParameters>
</kineticLaw>
</reaction>
<reaction id="Boundary20" name="Boundary20 L-Cysteine">
<listOfReactants>
<speciesReference species="C00097_b"/>
</listOfReactants>
<listOfProducts>
<speciesReference species="C00097Cyto"/>
</listOfProducts>
<kineticLaw>
<math xmlns="http://www.w3.org/1998/Math/MathML">
<ci> FLUX_VALUE </ci>
</math>
<listOfParameters>
<parameter id="LOWER_BOUND" value="-1000" units="mmol_per_gDW_per_min"/>
<parameter id="UPPER_BOUND" value="0.001" units="mmol_per_gDW_per_min"/>
<parameter id="OBJECTIVE_COEFFICIENT" value="0"/>
<parameter id="FLUX_VALUE" value="0.000" units="mmol_per_gDW_per_min"/>
</listOfParameters>
</kineticLaw>
</reaction>
<reaction id="Boundary21" name="Boundary21 Phosphatidylcholine">
<listOfReactants>
<speciesReference species="C00157_b"/>
</listOfReactants>
<listOfProducts>
<speciesReference species="C00157Cyto"/>
</listOfProducts>
<kineticLaw>
<math xmlns="http://www.w3.org/1998/Math/MathML">
<ci> FLUX_VALUE </ci>
</math>
<listOfParameters>
<parameter id="LOWER_BOUND" value="-1000" units="mmol_per_gDW_per_min"/>
<parameter id="UPPER_BOUND" value="1000" units="mmol_per_gDW_per_min"/>
<parameter id="OBJECTIVE_COEFFICIENT" value="0"/>
<parameter id="FLUX_VALUE" value="0.000" units="mmol_per_gDW_per_min"/>
</listOfParameters>
</kineticLaw>
</reaction>
<reaction id="Boundary22" name="Boundary22 Phosphatidylserine">
<listOfReactants>
<speciesReference species="C02737_b"/>
</listOfReactants>
<listOfProducts>
<speciesReference species="C02737Cyto"/>
</listOfProducts>
<kineticLaw>
<math xmlns="http://www.w3.org/1998/Math/MathML">
<ci> FLUX_VALUE </ci>
</math>
<listOfParameters>
<parameter id="LOWER_BOUND" value="-1000" units="mmol_per_gDW_per_min"/>
<parameter id="UPPER_BOUND" value="1000" units="mmol_per_gDW_per_min"/>
<parameter id="OBJECTIVE_COEFFICIENT" value="0"/>
<parameter id="FLUX_VALUE" value="0.000" units="mmol_per_gDW_per_min"/>
</listOfParameters>
</kineticLaw>
</reaction>
<reaction id="Boundary23" name="Boundary23 Phosphatidylethanolamine">
<listOfReactants>
<speciesReference species="C00350_b"/>
</listOfReactants>
<listOfProducts>
<speciesReference species="C00350Cyto"/>
</listOfProducts>
<kineticLaw>
<math xmlns="http://www.w3.org/1998/Math/MathML">
<ci> FLUX_VALUE </ci>
</math>
<listOfParameters>
<parameter id="LOWER_BOUND" value="-1000" units="mmol_per_gDW_per_min"/>
<parameter id="UPPER_BOUND" value="1000" units="mmol_per_gDW_per_min"/>
<parameter id="OBJECTIVE_COEFFICIENT" value="0"/>
<parameter id="FLUX_VALUE" value="0.000" units="mmol_per_gDW_per_min"/>
</listOfParameters>
</kineticLaw>
</reaction>
<reaction id="Boundary24" name="Boundary24 alpha-D-Glucose">
<listOfReactants>
<speciesReference species="C00267_b"/>
</listOfReactants>
<listOfProducts>
<speciesReference species="C00267Cyto"/>
</listOfProducts>
<kineticLaw>
<math xmlns="http://www.w3.org/1998/Math/MathML">
<ci> FLUX_VALUE </ci>
</math>
<listOfParameters>
<parameter id="LOWER_BOUND" value="-1000" units="mmol_per_gDW_per_min"/>
<parameter id="UPPER_BOUND" value="0.9" units="mmol_per_gDW_per_min"/>
<parameter id="OBJECTIVE_COEFFICIENT" value="0"/>
<parameter id="FLUX_VALUE" value="0.000" units="mmol_per_gDW_per_min"/>
</listOfParameters>
</kineticLaw>
</reaction>
<reaction id="Boundary25" name="Boundary25 Glycerol">
<listOfReactants>
<speciesReference species="C00116_b"/>
</listOfReactants>
<listOfProducts>
<speciesReference species="C00116Cyto"/>
</listOfProducts>
<kineticLaw>
<math xmlns="http://www.w3.org/1998/Math/MathML">
<ci> FLUX_VALUE </ci>
</math>
<listOfParameters>
<parameter id="LOWER_BOUND" value="-1000" units="mmol_per_gDW_per_min"/>
<parameter id="UPPER_BOUND" value="1000" units="mmol_per_gDW_per_min"/>
<parameter id="OBJECTIVE_COEFFICIENT" value="0"/>
<parameter id="FLUX_VALUE" value="0.000" units="mmol_per_gDW_per_min"/>
</listOfParameters>
</kineticLaw>
</reaction>
<reaction id="Boundary26" name="Boundary26 Propanoate">
<listOfReactants>
<speciesReference species="C00163_b"/>
</listOfReactants>
<listOfProducts>
<speciesReference species="C00163Cyto"/>
</listOfProducts>
<kineticLaw>
<math xmlns="http://www.w3.org/1998/Math/MathML">
<ci> FLUX_VALUE </ci>
</math>
<listOfParameters>
<parameter id="LOWER_BOUND" value="-1000" units="mmol_per_gDW_per_min"/>
<parameter id="UPPER_BOUND" value="0" units="mmol_per_gDW_per_min"/>
<parameter id="OBJECTIVE_COEFFICIENT" value="0"/>
<parameter id="FLUX_VALUE" value="0.000" units="mmol_per_gDW_per_min"/>
</listOfParameters>
</kineticLaw>
</reaction>
<reaction id="Boundary27" name="Boundary27 Sulfate">
<listOfReactants>
<speciesReference species="C00059_b"/>
</listOfReactants>
<listOfProducts>
<speciesReference species="C00059Cyto"/>
</listOfProducts>
<kineticLaw>
<math xmlns="http://www.w3.org/1998/Math/MathML">
<ci> FLUX_VALUE </ci>
</math>
<listOfParameters>
<parameter id="LOWER_BOUND" value="-1000" units="mmol_per_gDW_per_min"/>
<parameter id="UPPER_BOUND" value="1000" units="mmol_per_gDW_per_min"/>
<parameter id="OBJECTIVE_COEFFICIENT" value="0"/>
<parameter id="FLUX_VALUE" value="0.000" units="mmol_per_gDW_per_min"/>
</listOfParameters>
</kineticLaw>
</reaction>
<reaction id="Boundary28" name="Boundary28 Sulfite">
<listOfReactants>
<speciesReference species="C00094_b"/>
</listOfReactants>
<listOfProducts>
<speciesReference species="C00094Cyto"/>
</listOfProducts>
<kineticLaw>
<math xmlns="http://www.w3.org/1998/Math/MathML">
<ci> FLUX_VALUE </ci>
</math>
<listOfParameters>
<parameter id="LOWER_BOUND" value="-1000" units="mmol_per_gDW_per_min"/>
<parameter id="UPPER_BOUND" value="1000" units="mmol_per_gDW_per_min"/>
<parameter id="OBJECTIVE_COEFFICIENT" value="0"/>
<parameter id="FLUX_VALUE" value="0.000" units="mmol_per_gDW_per_min"/>
</listOfParameters>
</kineticLaw>
</reaction>
<reaction id="Boundary29" name="Boundary29 Thiosulfate">
<listOfReactants>
<speciesReference species="C00320_b"/>
</listOfReactants>
<listOfProducts>
<speciesReference species="C00320Cyto"/>
</listOfProducts>
<kineticLaw>
<math xmlns="http://www.w3.org/1998/Math/MathML">
<ci> FLUX_VALUE </ci>
</math>
<listOfParameters>
<parameter id="LOWER_BOUND" value="-1000" units="mmol_per_gDW_per_min"/>
<parameter id="UPPER_BOUND" value="1000" units="mmol_per_gDW_per_min"/>
<parameter id="OBJECTIVE_COEFFICIENT" value="0"/>
<parameter id="FLUX_VALUE" value="0.000" units="mmol_per_gDW_per_min"/>
</listOfParameters>
</kineticLaw>
</reaction>
<reaction id="Boundary30" name="Boundary30 Succinate">
<listOfReactants>
<speciesReference species="C00042_b"/>
</listOfReactants>
<listOfProducts>
<speciesReference species="C00042Cyto"/>
</listOfProducts>
<kineticLaw>
<math xmlns="http://www.w3.org/1998/Math/MathML">
<ci> FLUX_VALUE </ci>
</math>
<listOfParameters>
<parameter id="LOWER_BOUND" value="-1000" units="mmol_per_gDW_per_min"/>
<parameter id="UPPER_BOUND" value="0" units="mmol_per_gDW_per_min"/>
<parameter id="OBJECTIVE_COEFFICIENT" value="0"/>
<parameter id="FLUX_VALUE" value="0.000" units="mmol_per_gDW_per_min"/>
</listOfParameters>
</kineticLaw>
</reaction>
<reaction id="Boundary31" name="Boundary31 (S)-Malate">
<listOfReactants>
<speciesReference species="C00149_b"/>
</listOfReactants>
<listOfProducts>
<speciesReference species="C00149Cyto"/>
</listOfProducts>
<kineticLaw>
<math xmlns="http://www.w3.org/1998/Math/MathML">
<ci> FLUX_VALUE </ci>
</math>
<listOfParameters>
<parameter id="LOWER_BOUND" value="-1000" units="mmol_per_gDW_per_min"/>
<parameter id="UPPER_BOUND" value="0" units="mmol_per_gDW_per_min"/>
<parameter id="OBJECTIVE_COEFFICIENT" value="0"/>
<parameter id="FLUX_VALUE" value="0.000" units="mmol_per_gDW_per_min"/>
</listOfParameters>
</kineticLaw>
</reaction>
<reaction id="Boundary32" name="Boundary32 Isocitrate">
<listOfReactants>
<speciesReference species="C00311_b"/>
</listOfReactants>
<listOfProducts>
<speciesReference species="C00311Cyto"/>
</listOfProducts>
<kineticLaw>
<math xmlns="http://www.w3.org/1998/Math/MathML">
<ci> FLUX_VALUE </ci>
</math>
<listOfParameters>
<parameter id="LOWER_BOUND" value="-1000" units="mmol_per_gDW_per_min"/>
<parameter id="UPPER_BOUND" value="0" units="mmol_per_gDW_per_min"/>
<parameter id="OBJECTIVE_COEFFICIENT" value="0"/>
<parameter id="FLUX_VALUE" value="0.000" units="mmol_per_gDW_per_min"/>
</listOfParameters>
</kineticLaw>
</reaction>
<reaction id="Boundary33" name="Boundary33 Citrate">
<listOfReactants>
<speciesReference species="C00158_b"/>
</listOfReactants>
<listOfProducts>
<speciesReference species="C00158Cyto"/>
</listOfProducts>
<kineticLaw>
<math xmlns="http://www.w3.org/1998/Math/MathML">
<ci> FLUX_VALUE </ci>
</math>
<listOfParameters>
<parameter id="LOWER_BOUND" value="-1000" units="mmol_per_gDW_per_min"/>
<parameter id="UPPER_BOUND" value="0" units="mmol_per_gDW_per_min"/>
<parameter id="OBJECTIVE_COEFFICIENT" value="0"/>
<parameter id="FLUX_VALUE" value="0.000" units="mmol_per_gDW_per_min"/>
</listOfParameters>
</kineticLaw>
</reaction>
<reaction id="Boundary34" name="Boundary34 Butanoic acid">
<listOfReactants>
<speciesReference species="C00246_b"/>
</listOfReactants>
<listOfProducts>
<speciesReference species="C00246Cyto"/>
</listOfProducts>
<kineticLaw>
<math xmlns="http://www.w3.org/1998/Math/MathML">
<ci> FLUX_VALUE </ci>
</math>
<listOfParameters>
<parameter id="LOWER_BOUND" value="-1000" units="mmol_per_gDW_per_min"/>
<parameter id="UPPER_BOUND" value="0.006" units="mmol_per_gDW_per_min"/>
<parameter id="OBJECTIVE_COEFFICIENT" value="0"/>
<parameter id="FLUX_VALUE" value="0.000" units="mmol_per_gDW_per_min"/>
</listOfParameters>
</kineticLaw>
</reaction>
<reaction id="Boundary35" name="Boundary35 Oxaloacetate">
<listOfReactants>
<speciesReference species="C00036_b"/>
</listOfReactants>
<listOfProducts>
<speciesReference species="C00036Cyto"/>
</listOfProducts>
<kineticLaw>
<math xmlns="http://www.w3.org/1998/Math/MathML">
<ci> FLUX_VALUE </ci>
</math>
<listOfParameters>
<parameter id="LOWER_BOUND" value="-1000" units="mmol_per_gDW_per_min"/>
<parameter id="UPPER_BOUND" value="0" units="mmol_per_gDW_per_min"/>
<parameter id="OBJECTIVE_COEFFICIENT" value="0"/>
<parameter id="FLUX_VALUE" value="0.000" units="mmol_per_gDW_per_min"/>
</listOfParameters>
</kineticLaw>
</reaction>
<reaction id="Boundary36" name="Boundary36 L-2-Aminoadipate">
<listOfReactants>
<speciesReference species="C00956_b"/>
</listOfReactants>
<listOfProducts>
<speciesReference species="C00956Cyto"/>
</listOfProducts>
<kineticLaw>
<math xmlns="http://www.w3.org/1998/Math/MathML">
<ci> FLUX_VALUE </ci>
</math>
<listOfParameters>
<parameter id="LOWER_BOUND" value="-1000" units="mmol_per_gDW_per_min"/>
<parameter id="UPPER_BOUND" value="1000" units="mmol_per_gDW_per_min"/>
<parameter id="OBJECTIVE_COEFFICIENT" value="0"/>
<parameter id="FLUX_VALUE" value="0.000" units="mmol_per_gDW_per_min"/>
</listOfParameters>
</kineticLaw>
</reaction>
<reaction id="Boundary37" name="Boundary37 2-Oxoadipate">
<listOfReactants>
<speciesReference species="C00322_b"/>
</listOfReactants>
<listOfProducts>
<speciesReference species="C00322Cyto"/>
</listOfProducts>
<kineticLaw>
<math xmlns="http://www.w3.org/1998/Math/MathML">
<ci> FLUX_VALUE </ci>
</math>
<listOfParameters>
<parameter id="LOWER_BOUND" value="-1000" units="mmol_per_gDW_per_min"/>
<parameter id="UPPER_BOUND" value="1000" units="mmol_per_gDW_per_min"/>
<parameter id="OBJECTIVE_COEFFICIENT" value="0"/>
<parameter id="FLUX_VALUE" value="0.000" units="mmol_per_gDW_per_min"/>
</listOfParameters>
</kineticLaw>
</reaction>
<reaction id="Boundary38" name="Boundary38 CoA">
<listOfReactants>
<speciesReference species="C00010_b"/>
</listOfReactants>
<listOfProducts>
<speciesReference species="C00010Cyto"/>
</listOfProducts>
<kineticLaw>
<math xmlns="http://www.w3.org/1998/Math/MathML">
<ci> FLUX_VALUE </ci>
</math>
<listOfParameters>
<parameter id="LOWER_BOUND" value="-1000" units="mmol_per_gDW_per_min"/>
<parameter id="UPPER_BOUND" value="1000" units="mmol_per_gDW_per_min"/>
<parameter id="OBJECTIVE_COEFFICIENT" value="0"/>
<parameter id="FLUX_VALUE" value="0.000" units="mmol_per_gDW_per_min"/>
</listOfParameters>
</kineticLaw>
</reaction>
<reaction id="Boundary39" name="Boundary39 H2O">
<listOfReactants>
<speciesReference species="C00001_b"/>
</listOfReactants>
<listOfProducts>
<speciesReference species="C00001Cyto"/>
</listOfProducts>
<kineticLaw>
<math xmlns="http://www.w3.org/1998/Math/MathML">
<ci> FLUX_VALUE </ci>
</math>
<listOfParameters>
<parameter id="LOWER_BOUND" value="-1000" units="mmol_per_gDW_per_min"/>
<parameter id="UPPER_BOUND" value="1000" units="mmol_per_gDW_per_min"/>
<parameter id="OBJECTIVE_COEFFICIENT" value="0"/>
<parameter id="FLUX_VALUE" value="0.000" units="mmol_per_gDW_per_min"/>
</listOfParameters>
</kineticLaw>
</reaction>
<reaction id="Boundary40" name="Boundary40 (R)-3-Hydroxybutanoate">
<listOfReactants>
<speciesReference species="C01089_b"/>
<speciesReference species="C00080_b"/>
</listOfReactants>
<listOfProducts>
<speciesReference species="C01089Cyto"/>
<speciesReference species="C00080Cyto"/>
</listOfProducts>
<kineticLaw>
<math xmlns="http://www.w3.org/1998/Math/MathML">
<ci> FLUX_VALUE </ci>
</math>
<listOfParameters>
<parameter id="LOWER_BOUND" value="0" units="mmol_per_gDW_per_min"/>
<parameter id="UPPER_BOUND" value="0.7" units="mmol_per_gDW_per_min"/>
<parameter id="OBJECTIVE_COEFFICIENT" value="0"/>
<parameter id="FLUX_VALUE" value="0.000" units="mmol_per_gDW_per_min"/>
</listOfParameters>
</kineticLaw>
</reaction>
<reaction id="Boundary41" name="Boundary41 Urea">
<listOfReactants>
<speciesReference species="C00086_b"/>
</listOfReactants>
<listOfProducts>
<speciesReference species="C00086Cyto"/>
</listOfProducts>
<kineticLaw>
<math xmlns="http://www.w3.org/1998/Math/MathML">
<ci> FLUX_VALUE </ci>
</math>
<listOfParameters>
<parameter id="LOWER_BOUND" value="-1000" units="mmol_per_gDW_per_min"/>
<parameter id="UPPER_BOUND" value="1000" units="mmol_per_gDW_per_min"/>
<parameter id="OBJECTIVE_COEFFICIENT" value="0"/>
<parameter id="FLUX_VALUE" value="0.000" units="mmol_per_gDW_per_min"/>
</listOfParameters>
</kineticLaw>
</reaction>
<reaction id="Boundary42" name="Boundary42 Orthophosphate">
<listOfReactants>
<speciesReference species="C00009_b"/>
</listOfReactants>
<listOfProducts>
<speciesReference species="C00009Cyto"/>
</listOfProducts>
<kineticLaw>
<math xmlns="http://www.w3.org/1998/Math/MathML">
<ci> FLUX_VALUE </ci>
</math>
<listOfParameters>
<parameter id="LOWER_BOUND" value="-1000" units="mmol_per_gDW_per_min"/>
<parameter id="UPPER_BOUND" value="1000" units="mmol_per_gDW_per_min"/>
<parameter id="OBJECTIVE_COEFFICIENT" value="0"/>
<parameter id="FLUX_VALUE" value="0.000" units="mmol_per_gDW_per_min"/>
</listOfParameters>
</kineticLaw>
</reaction>
<reaction id="Boundary43" name="Boundary43 Thiamin diphosphate">
<listOfReactants>
<speciesReference species="C00068_b"/>
</listOfReactants>
<listOfProducts>
<speciesReference species="C00068Cyto"/>
</listOfProducts>
<kineticLaw>
<math xmlns="http://www.w3.org/1998/Math/MathML">
<ci> FLUX_VALUE </ci>
</math>
<listOfParameters>
<parameter id="LOWER_BOUND" value="-1000" units="mmol_per_gDW_per_min"/>
<parameter id="UPPER_BOUND" value="1000" units="mmol_per_gDW_per_min"/>
<parameter id="OBJECTIVE_COEFFICIENT" value="0"/>
<parameter id="FLUX_VALUE" value="0.000" units="mmol_per_gDW_per_min"/>
</listOfParameters>
</kineticLaw>
</reaction>
<reaction id="Boundary44" name="Boundary44 Biomass">
<listOfReactants>
<speciesReference species="C00000_b"/>
</listOfReactants>
<listOfProducts>
<speciesReference species="C00000Cyto"/>
</listOfProducts>
<kineticLaw>
<math xmlns="http://www.w3.org/1998/Math/MathML">
<ci> FLUX_VALUE </ci>
</math>
<listOfParameters>
<parameter id="LOWER_BOUND" value="-1000" units="mmol_per_gDW_per_min"/>
<parameter id="UPPER_BOUND" value="0" units="mmol_per_gDW_per_min"/>
<parameter id="OBJECTIVE_COEFFICIENT" value="0"/>
<parameter id="FLUX_VALUE" value="0.000" units="mmol_per_gDW_per_min"/>
</listOfParameters>
</kineticLaw>
</reaction>
<reaction id="Boundary45" name="Boundary45 NAD+">
<listOfReactants>
<speciesReference species="C00003_b"/>
</listOfReactants>
<listOfProducts>
<speciesReference species="C00003Cyto"/>
</listOfProducts>
<kineticLaw>
<math xmlns="http://www.w3.org/1998/Math/MathML">
<ci> FLUX_VALUE </ci>
</math>
<listOfParameters>
<parameter id="LOWER_BOUND" value="-1000" units="mmol_per_gDW_per_min"/>
<parameter id="UPPER_BOUND" value="1000" units="mmol_per_gDW_per_min"/>
<parameter id="OBJECTIVE_COEFFICIENT" value="0"/>
<parameter id="FLUX_VALUE" value="0.000" units="mmol_per_gDW_per_min"/>
</listOfParameters>
</kineticLaw>
</reaction>
<reaction id="Boundary46" name="Boundary46 ADP">
<listOfReactants>
<speciesReference species="C00008_b"/>
</listOfReactants>
<listOfProducts>
<speciesReference species="C00008Cyto"/>
</listOfProducts>
<kineticLaw>
<math xmlns="http://www.w3.org/1998/Math/MathML">
<ci> FLUX_VALUE </ci>
</math>
<listOfParameters>
<parameter id="LOWER_BOUND" value="-1000" units="mmol_per_gDW_per_min"/>
<parameter id="UPPER_BOUND" value="1000" units="mmol_per_gDW_per_min"/>
<parameter id="OBJECTIVE_COEFFICIENT" value="0"/>
<parameter id="FLUX_VALUE" value="0.000" units="mmol_per_gDW_per_min"/>
</listOfParameters>
</kineticLaw>
</reaction>
<reaction id="Boundary47" name="Boundary47 UDP">
<listOfReactants>
<speciesReference species="C00015_b"/>
</listOfReactants>
<listOfProducts>
<speciesReference species="C00015Cyto"/>
</listOfProducts>
<kineticLaw>
<math xmlns="http://www.w3.org/1998/Math/MathML">
<ci> FLUX_VALUE </ci>
</math>
<listOfParameters>
<parameter id="LOWER_BOUND" value="-1000" units="mmol_per_gDW_per_min"/>
<parameter id="UPPER_BOUND" value="1000" units="mmol_per_gDW_per_min"/>
<parameter id="OBJECTIVE_COEFFICIENT" value="0"/>
<parameter id="FLUX_VALUE" value="0.000" units="mmol_per_gDW_per_min"/>
</listOfParameters>
</kineticLaw>
</reaction>
<reaction id="Boundary48" name="Boundary48 2-Oxoglutarate">
<listOfReactants>
<speciesReference species="C00026_b"/>
</listOfReactants>
<listOfProducts>
<speciesReference species="C00026Cyto"/>
</listOfProducts>
<kineticLaw>
<math xmlns="http://www.w3.org/1998/Math/MathML">
<ci> FLUX_VALUE </ci>
</math>
<listOfParameters>
<parameter id="LOWER_BOUND" value="-1000" units="mmol_per_gDW_per_min"/>
<parameter id="UPPER_BOUND" value="0" units="mmol_per_gDW_per_min"/>
<parameter id="OBJECTIVE_COEFFICIENT" value="0"/>
<parameter id="FLUX_VALUE" value="0.000" units="mmol_per_gDW_per_min"/>
</listOfParameters>
</kineticLaw>
</reaction>
<reaction id="Boundary49" name="Boundary49 GDP">
<listOfReactants>
<speciesReference species="C00035_b"/>
</listOfReactants>
<listOfProducts>
<speciesReference species="C00035Cyto"/>
</listOfProducts>
<kineticLaw>
<math xmlns="http://www.w3.org/1998/Math/MathML">
<ci> FLUX_VALUE </ci>
</math>
<listOfParameters>
<parameter id="LOWER_BOUND" value="-1000" units="mmol_per_gDW_per_min"/>
<parameter id="UPPER_BOUND" value="1000" units="mmol_per_gDW_per_min"/>
<parameter id="OBJECTIVE_COEFFICIENT" value="0"/>
<parameter id="FLUX_VALUE" value="0.000" units="mmol_per_gDW_per_min"/>
</listOfParameters>
</kineticLaw>
</reaction>
<reaction id="Boundary50" name="Boundary50 CDP">
<listOfReactants>
<speciesReference species="C00112_b"/>
</listOfReactants>
<listOfProducts>
<speciesReference species="C00112Cyto"/>
</listOfProducts>
<kineticLaw>
<math xmlns="http://www.w3.org/1998/Math/MathML">
<ci> FLUX_VALUE </ci>
</math>
<listOfParameters>
<parameter id="LOWER_BOUND" value="-1000" units="mmol_per_gDW_per_min"/>
<parameter id="UPPER_BOUND" value="1000" units="mmol_per_gDW_per_min"/>
<parameter id="OBJECTIVE_COEFFICIENT" value="0"/>
<parameter id="FLUX_VALUE" value="0.000" units="mmol_per_gDW_per_min"/>
</listOfParameters>
</kineticLaw>
</reaction>
<reaction id="Boundary51" name="Boundary51 dATP">
<listOfReactants>
<speciesReference species="C00131_b"/>
</listOfReactants>
<listOfProducts>
<speciesReference species="C00131Cyto"/>
</listOfProducts>
<kineticLaw>
<math xmlns="http://www.w3.org/1998/Math/MathML">
<ci> FLUX_VALUE </ci>
</math>
<listOfParameters>
<parameter id="LOWER_BOUND" value="-1000" units="mmol_per_gDW_per_min"/>
<parameter id="UPPER_BOUND" value="1000" units="mmol_per_gDW_per_min"/>
<parameter id="OBJECTIVE_COEFFICIENT" value="0"/>
<parameter id="FLUX_VALUE" value="0.000" units="mmol_per_gDW_per_min"/>
</listOfParameters>
</kineticLaw>
</reaction>
<reaction id="Boundary52" name="Boundary52 dADP">
<listOfReactants>
<speciesReference species="C00206_b"/>
</listOfReactants>
<listOfProducts>
<speciesReference species="C00206Cyto"/>
</listOfProducts>
<kineticLaw>
<math xmlns="http://www.w3.org/1998/Math/MathML">
<ci> FLUX_VALUE </ci>
</math>
<listOfParameters>
<parameter id="LOWER_BOUND" value="-1000" units="mmol_per_gDW_per_min"/>
<parameter id="UPPER_BOUND" value="1000" units="mmol_per_gDW_per_min"/>
<parameter id="OBJECTIVE_COEFFICIENT" value="0"/>
<parameter id="FLUX_VALUE" value="0.000" units="mmol_per_gDW_per_min"/>
</listOfParameters>
</kineticLaw>
</reaction>
<reaction id="Boundary53" name="Boundary53 dGTP">
<listOfReactants>
<speciesReference species="C00286_b"/>
</listOfReactants>
<listOfProducts>
<speciesReference species="C00286Cyto"/>
</listOfProducts>
<kineticLaw>
<math xmlns="http://www.w3.org/1998/Math/MathML">
<ci> FLUX_VALUE </ci>
</math>
<listOfParameters>
<parameter id="LOWER_BOUND" value="-1000" units="mmol_per_gDW_per_min"/>
<parameter id="UPPER_BOUND" value="1000" units="mmol_per_gDW_per_min"/>
<parameter id="OBJECTIVE_COEFFICIENT" value="0"/>
<parameter id="FLUX_VALUE" value="0.000" units="mmol_per_gDW_per_min"/>
</listOfParameters>
</kineticLaw>
</reaction>
<reaction id="Boundary54" name="Boundary54 dGDP">
<listOfReactants>
<speciesReference species="C00361_b"/>
</listOfReactants>
<listOfProducts>
<speciesReference species="C00361Cyto"/>
</listOfProducts>
<kineticLaw>
<math xmlns="http://www.w3.org/1998/Math/MathML">
<ci> FLUX_VALUE </ci>
</math>
<listOfParameters>
<parameter id="LOWER_BOUND" value="-1000" units="mmol_per_gDW_per_min"/>
<parameter id="UPPER_BOUND" value="1000" units="mmol_per_gDW_per_min"/>
<parameter id="OBJECTIVE_COEFFICIENT" value="0"/>
<parameter id="FLUX_VALUE" value="0.000" units="mmol_per_gDW_per_min"/>
</listOfParameters>
</kineticLaw>
</reaction>
<reaction id="Boundary55" name="Boundary55 dTDP">
<listOfReactants>
<speciesReference species="C00363_b"/>
</listOfReactants>
<listOfProducts>
<speciesReference species="C00363Cyto"/>
</listOfProducts>
<kineticLaw>
<math xmlns="http://www.w3.org/1998/Math/MathML">
<ci> FLUX_VALUE </ci>
</math>
<listOfParameters>
<parameter id="LOWER_BOUND" value="-1000" units="mmol_per_gDW_per_min"/>
<parameter id="UPPER_BOUND" value="1000" units="mmol_per_gDW_per_min"/>
<parameter id="OBJECTIVE_COEFFICIENT" value="0"/>
<parameter id="FLUX_VALUE" value="0.000" units="mmol_per_gDW_per_min"/>
</listOfParameters>
</kineticLaw>
</reaction>
<reaction id="Boundary56" name="Boundary56 dCTP">
<listOfReactants>
<speciesReference species="C00458_b"/>
</listOfReactants>
<listOfProducts>
<speciesReference species="C00458Cyto"/>
</listOfProducts>
<kineticLaw>
<math xmlns="http://www.w3.org/1998/Math/MathML">
<ci> FLUX_VALUE </ci>
</math>
<listOfParameters>
<parameter id="LOWER_BOUND" value="-1000" units="mmol_per_gDW_per_min"/>
<parameter id="UPPER_BOUND" value="1000" units="mmol_per_gDW_per_min"/>
<parameter id="OBJECTIVE_COEFFICIENT" value="0"/>
<parameter id="FLUX_VALUE" value="0.000" units="mmol_per_gDW_per_min"/>
</listOfParameters>
</kineticLaw>
</reaction>
<reaction id="Boundary57" name="Boundary57 dTTP">
<listOfReactants>
<speciesReference species="C00459_b"/>
</listOfReactants>
<listOfProducts>
<speciesReference species="C00459Cyto"/>
</listOfProducts>
<kineticLaw>
<math xmlns="http://www.w3.org/1998/Math/MathML">
<ci> FLUX_VALUE </ci>
</math>
<listOfParameters>
<parameter id="LOWER_BOUND" value="-1000" units="mmol_per_gDW_per_min"/>
<parameter id="UPPER_BOUND" value="1000" units="mmol_per_gDW_per_min"/>
<parameter id="OBJECTIVE_COEFFICIENT" value="0"/>
<parameter id="FLUX_VALUE" value="0.000" units="mmol_per_gDW_per_min"/>
</listOfParameters>
</kineticLaw>
</reaction>
<reaction id="Boundary58" name="Boundary58 dCDP">
<listOfReactants>
<speciesReference species="C00705_b"/>
</listOfReactants>
<listOfProducts>
<speciesReference species="C00705Cyto"/>
</listOfProducts>
<kineticLaw>
<math xmlns="http://www.w3.org/1998/Math/MathML">
<ci> FLUX_VALUE </ci>
</math>
<listOfParameters>
<parameter id="LOWER_BOUND" value="-1000" units="mmol_per_gDW_per_min"/>
<parameter id="UPPER_BOUND" value="1000" units="mmol_per_gDW_per_min"/>
<parameter id="OBJECTIVE_COEFFICIENT" value="0"/>
<parameter id="FLUX_VALUE" value="0.000" units="mmol_per_gDW_per_min"/>
</listOfParameters>
</kineticLaw>
</reaction>
<reaction id="Boundary59" name="Boundary59 ATP">
<listOfReactants>
<speciesReference species="C00002_b"/>
</listOfReactants>
<listOfProducts>
<speciesReference species="C00002Cyto"/>
</listOfProducts>
<kineticLaw>
<math xmlns="http://www.w3.org/1998/Math/MathML">
<ci> FLUX_VALUE </ci>
</math>
<listOfParameters>
<parameter id="LOWER_BOUND" value="-1000" units="mmol_per_gDW_per_min"/>
<parameter id="UPPER_BOUND" value="0" units="mmol_per_gDW_per_min"/>
<parameter id="OBJECTIVE_COEFFICIENT" value="0"/>
<parameter id="FLUX_VALUE" value="0.000" units="mmol_per_gDW_per_min"/>
</listOfParameters>
</kineticLaw>
</reaction>
<reaction id="Boundary60" name="Boundary60 H+">
<listOfReactants>
<speciesReference species="C00080_b"/>
</listOfReactants>
<listOfProducts>
<speciesReference species="C00080Cyto"/>
</listOfProducts>
<kineticLaw>
<math xmlns="http://www.w3.org/1998/Math/MathML">
<ci> FLUX_VALUE </ci>
</math>
<listOfParameters>
<parameter id="LOWER_BOUND" value="-1000" units="mmol_per_gDW_per_min"/>
<parameter id="UPPER_BOUND" value="0" units="mmol_per_gDW_per_min"/>
<parameter id="OBJECTIVE_COEFFICIENT" value="0"/>
<parameter id="FLUX_VALUE" value="0.000" units="mmol_per_gDW_per_min"/>
</listOfParameters>
</kineticLaw>
</reaction>
<reaction id="Boundary61" name="Boundary61 L-Isoleucine">
<listOfReactants>
<speciesReference species="C00407_b"/>
</listOfReactants>
<listOfProducts>
<speciesReference species="C00407Cyto"/>
</listOfProducts>
<kineticLaw>
<math xmlns="http://www.w3.org/1998/Math/MathML">
<ci> FLUX_VALUE </ci>
</math>
<listOfParameters>
<parameter id="LOWER_BOUND" value="-1000" units="mmol_per_gDW_per_min"/>
<parameter id="UPPER_BOUND" value="0.0039" units="mmol_per_gDW_per_min"/>
<parameter id="OBJECTIVE_COEFFICIENT" value="0"/>
<parameter id="FLUX_VALUE" value="0.000" units="mmol_per_gDW_per_min"/>
</listOfParameters>
</kineticLaw>
</reaction>
<reaction id="Boundary62" name="Boundary62 L-Leucine">
<listOfReactants>
<speciesReference species="C00123_b"/>
</listOfReactants>
<listOfProducts>
<speciesReference species="C00123Cyto"/>
</listOfProducts>
<kineticLaw>
<math xmlns="http://www.w3.org/1998/Math/MathML">
<ci> FLUX_VALUE </ci>
</math>
<listOfParameters>
<parameter id="LOWER_BOUND" value="-1000" units="mmol_per_gDW_per_min"/>
<parameter id="UPPER_BOUND" value="0.0159" units="mmol_per_gDW_per_min"/>
<parameter id="OBJECTIVE_COEFFICIENT" value="0"/>
<parameter id="FLUX_VALUE" value="0.000" units="mmol_per_gDW_per_min"/>
</listOfParameters>
</kineticLaw>
</reaction>
<reaction id="Boundary63" name="Boundary63 L-Valine">
<listOfReactants>
<speciesReference species="C00183_b"/>
</listOfReactants>
<listOfProducts>
<speciesReference species="C00183Cyto"/>
</listOfProducts>
<kineticLaw>
<math xmlns="http://www.w3.org/1998/Math/MathML">
<ci> FLUX_VALUE </ci>
</math>
<listOfParameters>
<parameter id="LOWER_BOUND" value="-1000" units="mmol_per_gDW_per_min"/>
<parameter id="UPPER_BOUND" value="0.0106" units="mmol_per_gDW_per_min"/>
<parameter id="OBJECTIVE_COEFFICIENT" value="0"/>
<parameter id="FLUX_VALUE" value="0.000" units="mmol_per_gDW_per_min"/>
</listOfParameters>
</kineticLaw>
</reaction>
<reaction id="Boundary64" name="Boundary64 Acetaldehyde">
<listOfReactants>
<speciesReference species="C00084_b"/>
</listOfReactants>
<listOfProducts>
<speciesReference species="C00084Cyto"/>
</listOfProducts>
<kineticLaw>
<math xmlns="http://www.w3.org/1998/Math/MathML">
<ci> FLUX_VALUE </ci>
</math>
<listOfParameters>
<parameter id="LOWER_BOUND" value="-1000" units="mmol_per_gDW_per_min"/>
<parameter id="UPPER_BOUND" value="0" units="mmol_per_gDW_per_min"/>
<parameter id="OBJECTIVE_COEFFICIENT" value="0"/>
<parameter id="FLUX_VALUE" value="0.000" units="mmol_per_gDW_per_min"/>
</listOfParameters>
</kineticLaw>
</reaction>
<reaction id="Boundary65" name="Boundary65 Hexadecanoic acid">
<listOfReactants>
<speciesReference species="C00249_b"/>
<speciesReference species="C00080_b"/>
</listOfReactants>
<listOfProducts>
<speciesReference species="C00249Cyto"/>
<speciesReference species="C00080Cyto"/>
</listOfProducts>
<kineticLaw>
<math xmlns="http://www.w3.org/1998/Math/MathML">
<ci> FLUX_VALUE </ci>
</math>
<listOfParameters>
<parameter id="LOWER_BOUND" value="-1000" units="mmol_per_gDW_per_min"/>
<parameter id="UPPER_BOUND" value="1.00" units="mmol_per_gDW_per_min"/>
<parameter id="OBJECTIVE_COEFFICIENT" value="0"/>
<parameter id="FLUX_VALUE" value="0.000" units="mmol_per_gDW_per_min"/>
</listOfParameters>
</kineticLaw>
</reaction>
<reaction id="Boundary66" name="Boundary66 (S)-Lactate">
<listOfReactants>
<speciesReference species="C00186_b"/>
<speciesReference species="C00080_b"/>
</listOfReactants>
<listOfProducts>
<speciesReference species="C00186Cyto"/>
<speciesReference species="C00080Cyto"/>
</listOfProducts>
<kineticLaw>
<math xmlns="http://www.w3.org/1998/Math/MathML">
<ci> FLUX_VALUE </ci>
</math>
<listOfParameters>
<parameter id="LOWER_BOUND" value="-1000" units="mmol_per_gDW_per_min"/>
<parameter id="UPPER_BOUND" value="0.575" units="mmol_per_gDW_per_min"/>
<parameter id="OBJECTIVE_COEFFICIENT" value="0"/>
<parameter id="FLUX_VALUE" value="0.000" units="mmol_per_gDW_per_min"/>
</listOfParameters>
</kineticLaw>
</reaction>
<reaction id="Boundary67" name="Boundary67 Fumarate">
<listOfReactants>
<speciesReference species="C00122_b"/>
</listOfReactants>
<listOfProducts>
<speciesReference species="C00122Cyto"/>
</listOfProducts>
<kineticLaw>
<math xmlns="http://www.w3.org/1998/Math/MathML">
<ci> FLUX_VALUE </ci>
</math>
<listOfParameters>
<parameter id="LOWER_BOUND" value="-1000" units="mmol_per_gDW_per_min"/>
<parameter id="UPPER_BOUND" value="0" units="mmol_per_gDW_per_min"/>
<parameter id="OBJECTIVE_COEFFICIENT" value="0"/>
<parameter id="FLUX_VALUE" value="0.000" units="mmol_per_gDW_per_min"/>
</listOfParameters>
</kineticLaw>
</reaction>
<reaction id="Boundary68" name="Boundary68 Octanoic acid">
<listOfReactants>
<speciesReference species="C06423_b"/>
</listOfReactants>
<listOfProducts>
<speciesReference species="C06423MM"/>
</listOfProducts>
<kineticLaw>
<math xmlns="http://www.w3.org/1998/Math/MathML">
<ci> FLUX_VALUE </ci>
</math>
<listOfParameters>
<parameter id="LOWER_BOUND" value="-1000" units="mmol_per_gDW_per_min"/>
<parameter id="UPPER_BOUND" value="1000" units="mmol_per_gDW_per_min"/>
<parameter id="OBJECTIVE_COEFFICIENT" value="0"/>
<parameter id="FLUX_VALUE" value="0.000" units="mmol_per_gDW_per_min"/>
</listOfParameters>
</kineticLaw>
</reaction>
<reaction id="Boundary69" name="Boundary69 HCO3-">
<listOfReactants>
<speciesReference species="C00288_b"/>
</listOfReactants>
<listOfProducts>
<speciesReference species="C00288Cyto"/>
</listOfProducts>
<kineticLaw>
<math xmlns="http://www.w3.org/1998/Math/MathML">
<ci> FLUX_VALUE </ci>
</math>
<listOfParameters>
<parameter id="LOWER_BOUND" value="-1000" units="mmol_per_gDW_per_min"/>
<parameter id="UPPER_BOUND" value="0.0198" units="mmol_per_gDW_per_min"/>
<parameter id="OBJECTIVE_COEFFICIENT" value="0"/>
<parameter id="FLUX_VALUE" value="0.000" units="mmol_per_gDW_per_min"/>
</listOfParameters>
</kineticLaw>
</reaction>
<reaction id="Boundary70" name="Boundary70 Putrescine">
<listOfReactants>
<speciesReference species="C00134_b"/>
</listOfReactants>
<listOfProducts>
<speciesReference species="C00134Cyto"/>
</listOfProducts>
<kineticLaw>
<math xmlns="http://www.w3.org/1998/Math/MathML">
<ci> FLUX_VALUE </ci>
</math>
<listOfParameters>
<parameter id="LOWER_BOUND" value="-1000" units="mmol_per_gDW_per_min"/>
<parameter id="UPPER_BOUND" value="1000" units="mmol_per_gDW_per_min"/>
<parameter id="OBJECTIVE_COEFFICIENT" value="0"/>
<parameter id="FLUX_VALUE" value="0.000" units="mmol_per_gDW_per_min"/>
</listOfParameters>
</kineticLaw>
</reaction>
<reaction id="Boundary71" name="Boundary71 L-Alanine">
<listOfReactants>
<speciesReference species="C00041_b"/>
</listOfReactants>
<listOfProducts>
<speciesReference species="C00041Cyto"/>
</listOfProducts>
<kineticLaw>
<math xmlns="http://www.w3.org/1998/Math/MathML">
<ci> FLUX_VALUE </ci>
</math>
<listOfParameters>
<parameter id="LOWER_BOUND" value="-1000" units="mmol_per_gDW_per_min"/>
<parameter id="UPPER_BOUND" value="1000" units="mmol_per_gDW_per_min"/>
<parameter id="OBJECTIVE_COEFFICIENT" value="0"/>
<parameter id="FLUX_VALUE" value="0.000" units="mmol_per_gDW_per_min"/>
</listOfParameters>
</kineticLaw>
</reaction>
<reaction id="Boundary72" name="Boundary72 L-Serine">
<listOfReactants>
<speciesReference species="C00065_b"/>
</listOfReactants>
<listOfProducts>
<speciesReference species="C00065Cyto"/>
</listOfProducts>
<kineticLaw>
<math xmlns="http://www.w3.org/1998/Math/MathML">
<ci> FLUX_VALUE </ci>
</math>
<listOfParameters>
<parameter id="LOWER_BOUND" value="-1000" units="mmol_per_gDW_per_min"/>
<parameter id="UPPER_BOUND" value="0.0166" units="mmol_per_gDW_per_min"/>
<parameter id="OBJECTIVE_COEFFICIENT" value="0"/>
<parameter id="FLUX_VALUE" value="0.000" units="mmol_per_gDW_per_min"/>
</listOfParameters>
</kineticLaw>
</reaction>
<reaction id="Boundary73" name="Boundary73 L-Threonine">
<listOfReactants>
<speciesReference species="C00188_b"/>
</listOfReactants>
<listOfProducts>
<speciesReference species="C00188Cyto"/>
</listOfProducts>
<kineticLaw>
<math xmlns="http://www.w3.org/1998/Math/MathML">
<ci> FLUX_VALUE </ci>
</math>
<listOfParameters>
<parameter id="LOWER_BOUND" value="-1000" units="mmol_per_gDW_per_min"/>
<parameter id="UPPER_BOUND" value="0.0119" units="mmol_per_gDW_per_min"/>
<parameter id="OBJECTIVE_COEFFICIENT" value="0"/>
<parameter id="FLUX_VALUE" value="0.000" units="mmol_per_gDW_per_min"/>
</listOfParameters>
</kineticLaw>
</reaction>
<reaction id="BioMass1" name="BioMass1 BioMass - AminoAcids">
<listOfReactants>
<speciesReference species="C00041MM"/>
<speciesReference species="C00152MM"/>
<speciesReference species="C00049MM"/>
<speciesReference species="C00097MM"/>
<speciesReference species="C00025MM"/>
<speciesReference species="C00064MM"/>
<speciesReference species="C00037MM"/>
<speciesReference species="C00148MM"/>
<speciesReference species="C00065MM"/>
<speciesReference species="C00082MM"/>
<speciesReference species="C00062MM"/>
<speciesReference species="C00407MM"/>
<speciesReference species="C00135MM"/>
<speciesReference species="C00123MM"/>
<speciesReference species="C00047MM"/>
<speciesReference species="C00073MM"/>
<speciesReference species="C00079MM"/>
<speciesReference species="C00188MM"/>
<speciesReference species="C00078MM"/>
<speciesReference species="C00183MM"/>
</listOfReactants>
<listOfProducts>
<speciesReference species="C00000MM"/>
</listOfProducts>
<kineticLaw>
<math xmlns="http://www.w3.org/1998/Math/MathML">
<ci> FLUX_VALUE </ci>
</math>
<listOfParameters>
<parameter id="LOWER_BOUND" value="0" units="mmol_per_gDW_per_min"/>
<parameter id="UPPER_BOUND" value="1000" units="mmol_per_gDW_per_min"/>
<parameter id="OBJECTIVE_COEFFICIENT" value="0"/>
<parameter id="FLUX_VALUE" value="0.000" units="mmol_per_gDW_per_min"/>
</listOfParameters>
</kineticLaw>
</reaction>
<reaction id="BioMass2" name="BioMass2 BioMass - DNA">
<listOfReactants>
<speciesReference species="C00131MM"/>
<speciesReference species="C00286MM"/>
<speciesReference species="C00458MM"/>
<speciesReference species="C00459MM"/>
</listOfReactants>
<listOfProducts>
<speciesReference species="C00000MM"/>
</listOfProducts>
<kineticLaw>
<math xmlns="http://www.w3.org/1998/Math/MathML">
<ci> FLUX_VALUE </ci>
</math>
<listOfParameters>
<parameter id="LOWER_BOUND" value="0" units="mmol_per_gDW_per_min"/>
<parameter id="UPPER_BOUND" value="1000" units="mmol_per_gDW_per_min"/>
<parameter id="OBJECTIVE_COEFFICIENT" value="0"/>
<parameter id="FLUX_VALUE" value="0.000" units="mmol_per_gDW_per_min"/>
</listOfParameters>
</kineticLaw>
</reaction>
<reaction id="BioMass3" name="BioMass3 BioMass - RNA">
<listOfReactants>
<speciesReference species="C00063MM"/>
<speciesReference species="C00044MM"/>
<speciesReference species="C00075MM"/>
<speciesReference species="C00002MM"/>
</listOfReactants>
<listOfProducts>
<speciesReference species="C00000MM"/>
</listOfProducts>
<kineticLaw>
<math xmlns="http://www.w3.org/1998/Math/MathML">
<ci> FLUX_VALUE </ci>
</math>
<listOfParameters>
<parameter id="LOWER_BOUND" value="0" units="mmol_per_gDW_per_min"/>
<parameter id="UPPER_BOUND" value="1000" units="mmol_per_gDW_per_min"/>
<parameter id="OBJECTIVE_COEFFICIENT" value="0"/>
<parameter id="FLUX_VALUE" value="0.000" units="mmol_per_gDW_per_min"/>
</listOfParameters>
</kineticLaw>
</reaction>
<reaction id="BioMass4" name="BioMass4 BioMass - Lipid">
<listOfReactants>
<speciesReference species="C00157MM" stoichiometry="0.4"/>
<speciesReference species="C00350MM" stoichiometry="0.34"/>
<speciesReference species="C02737MM" stoichiometry="0.3"/>
<speciesReference species="C05980MM" stoichiometry="0.18"/>
</listOfReactants>
<listOfProducts>
<speciesReference species="C00000MM"/>
</listOfProducts>
<kineticLaw>
<math xmlns="http://www.w3.org/1998/Math/MathML">
<ci> FLUX_VALUE </ci>
</math>
<listOfParameters>
<parameter id="LOWER_BOUND" value="0" units="mmol_per_gDW_per_min"/>
<parameter id="UPPER_BOUND" value="1000" units="mmol_per_gDW_per_min"/>
<parameter id="OBJECTIVE_COEFFICIENT" value="0"/>
<parameter id="FLUX_VALUE" value="0.000" units="mmol_per_gDW_per_min"/>
</listOfParameters>
</kineticLaw>
</reaction>
<reaction id="BioMass5" name="BioMass5 BioMass - ATP">
<listOfReactants>
<speciesReference species="C00002Cyto"/>
<speciesReference species="C00001Cyto"/>
</listOfReactants>
<listOfProducts>
<speciesReference species="C00000Cyto"/>
<speciesReference species="C00008Cyto"/>
<speciesReference species="C00009Cyto"/>
<speciesReference species="C00080Cyto" stoichiometry="2"/>
</listOfProducts>
<kineticLaw>
<math xmlns="http://www.w3.org/1998/Math/MathML">
<ci> FLUX_VALUE </ci>
</math>
<listOfParameters>
<parameter id="LOWER_BOUND" value="0" units="mmol_per_gDW_per_min"/>
<parameter id="UPPER_BOUND" value="1000" units="mmol_per_gDW_per_min"/>
<parameter id="OBJECTIVE_COEFFICIENT" value="1"/>
<parameter id="FLUX_VALUE" value="0.000" units="mmol_per_gDW_per_min"/>
</listOfParameters>
</kineticLaw>
</reaction>
<reaction id="BioMass6" name="BioMass6 Biomass - Heme">
<listOfReactants>
<speciesReference species="C00032MM"/>
</listOfReactants>
<listOfProducts>
<speciesReference species="C00000MM"/>
</listOfProducts>
<kineticLaw>
<math xmlns="http://www.w3.org/1998/Math/MathML">
<ci> FLUX_VALUE </ci>
</math>
<listOfParameters>
<parameter id="LOWER_BOUND" value="0" units="mmol_per_gDW_per_min"/>
<parameter id="UPPER_BOUND" value="1000" units="mmol_per_gDW_per_min"/>
<parameter id="OBJECTIVE_COEFFICIENT" value="0"/>
<parameter id="FLUX_VALUE" value="0.000" units="mmol_per_gDW_per_min"/>
</listOfParameters>
</kineticLaw>
</reaction>
</listOfReactions>
</model>
</sbml>
